# Supplementary material for: Spatiotemporal Expression Control Correlates with Intragenic Scaffold Matrix Attachment Regions (S/MARs) in Arabidopsis thaliana
Source: PLoS Comput Biol. 2006 Mar 31;2(3):e21. doi: 10.1371/journal.pcbi.0020021 (PMC1420657; doi:10.1371/journal.pcbi.0020021)
Supplement: Table S1 — (2.4 MB XLS) [file pcbi.0020021.st001.xls]

## Sheet: Tabelle1
GENE AGI ID	AVERAGE DEXP	MPSS measures organs	Root Tissues	AtGenExpress	ATGenexpress	S/MAR	TF subfamily	Gene Name
				Organs	Flower tissues	Presence
AT3G24650	0.23		0.23			smars	ABI3VP1	ABI3
AT1G28300	0.444		0.444			smars	ABI3VP1	NA
AT4G25480	0.074		0.057	0.127	0.038	smars	AP2-EREBP	CBF3, DREB1A
AT3G54990	0.119		0.225	0.012		smars	AP2-EREBP	SCHLAFMUTZE (SMZ)
AT5G64750	0.101	0.101				smars	AP2-EREBP	NA
AT2G31230	0.197			0.197		smars	AP2-EREBP	ATERF15
AT3G54320	0.47		0.547	0.444	0.42	smars	AP2-EREBP	WRINKLED1, WRI1
AT4G17500	0.107	0.002	0.057	0.275	0.095	smars	AP2-EREBP	ATERF1
AT4G23750	0.126	0.186	0.135	0.179	0.005	smars	AP2-EREBP	NA
AT4G36920	0.319	0.29	0.372	0.334	0.278	smars	AP2-EREBP	AP2
AT5G13330	0.342	0.002	0.755	0.258	0.354	smars	AP2-EREBP	NA
AT1G34170	0.027		0.027			smars	ARF	ARF13
AT1G34310	0.194		0.293	0.223	0.065	smars	ARF	ARF12
AT3G48100	0.044	0.008	0.07	0.043	0.057	smars	ARR-B	NA
AT5G07210	0.254		0.254			smars	ARR-B	ARR21
AT4G33880	0	0				smars	BHLH	ATBHLH085
AT3G47710	0	0				smars	BHLH	ATBHLH161
AT4G09820	0.025				0.025	smars	BHLH	ATBHLH042, TT8
AT2G46970	0.055	0.055				smars	BHLH	ATBHLH124, PIL1
AT5G53210	0.06			0.051	0.068	smars	BHLH	ATBHLH098
AT2G14760	0.108		0.108			smars	BHLH	ATBHLH084
AT1G27740	0.121		0.121			smars	BHLH	ATBHLH054
AT2G43010	0.116	0	0.266	0.19	0.008	smars	BHLH	ATBHLH009, PIF4
AT3G61950	0.119	0.158	0.117	0.139	0.06	smars	BHLH	ATBHLH067
AT1G72210	0.116	0.116				smars	BHLH	ATBHLH096
AT2G24260	0.128		0.152	0.02	0.21	smars	BHLH	ATBHLH066
AT5G50915	0.218		0.324	0.25	0.081	smars	BHLH	ATBHLH137
AT1G63650	0.228		0.404	0.137	0.142	smars	BHLH	ATBHLH002, EGL3
AT5G46690	0.244		0.513	0.184	0.034	smars	BHLH	ATBHLH071
AT1G05805	0.329	0.21	0.157	0.328	0.621	smars	BHLH	ATBHLH128
AT3G05800	0.344		0.224	0.45	0.358	smars	BHLH	ATBHLH150
AT1G35460	0.378		0.364	0.296	0.472	smars	BHLH	ATBHLH080
AT3G59060	0.13	0.001		0.197	0.192	smars	BHLH	ATBHLH065, PIF5
AT1G74500	0.158	0.147	0.327	0		smars	BHLH	ATBHLH135
AT2G46510	0.372	0.254	0.475	0.264	0.493	smars	BHLH	ATBHLH017
AT2G43140	0.034		0.04	0.028		smars	BHLH	ATBHLH129
AT1G68920	0.438	0.057	0.461	0.499	0.735	smars	BHLH	ATBHLH049
AT5G58010	0.198		0.258	0.138		smars	BHLH	ATBHLH082
AT4G01460	0.191	0.121	0.399	0.227	0.017	smars	BHLH	ATBHLH057
AT5G48560	0.216	0.073	0.433	0.03	0.328	smars	BHLH	ATBHLH078
AT4G29100	0.223	0.173	0.202	0.317	0.202	smars	BHLH	ATBHLH068
AT1G31050	0.028		0.055	0.001		smars	BHLH	ATBHLH111
AT2G24340	0.021		0.021			smars	BZIP	ATBZIP71
AT3G44460	0.135		0.135			smars	BZIP	ATBZIP67, DPBF2
AT2G42380	0.085				0.085	smars	BZIP	ATBZIP34
AT1G08320	0.266		0.416	0.183	0.197	smars	BZIP	ATBZIP21
AT3G58120	0.212	0.09	0.31	0.154	0.295	smars	BZIP	ATBZIP61
AT3G61850	0.113	0.046	0.061	0.049	0.298	smars	C2C2-DOF	DAG1, BBFA
AT4G24060	0.195	0.13	0.113	0.243	0.293	smars	C2C2-DOF	NA
AT2G18380	0.067		0.067			smars	C2C2-GATA	GATA-20
AT5G56860	0.061	0.01		0.071	0.103	smars	C2C2-GATA	GATA-21
AT3G51080	0.144	0.144				smars	C2C2-GATA	GATA-6
AT3G24050	0.384	0.282	0.498	0.246	0.508	smars	C2C2-GATA	GATA-1
AT3G50870	0.111	0.272	0.122	0.037	0.014	smars	C2C2-GATA	GATA-18, HANABA TARANU
AT4G26150	0.134	0.025	0.131	0.166	0.214	smars	C2C2-GATA	GATA-22
AT5G44160	0.088		0.136	0.041		smars	C2H2	NA
AT1G08930	0.127	0.111	0.041	0.146	0.209	smars	C2H2	ZFP1
AT4G02670	0.182	0.017	0.346			smars	C2H2	NA
AT5G01860	0.27		0.27			smars	C2H2	NA
AT4G36260	0.094	0		0.208	0.074	smars	C2H2	NA
AT3G05150	0.009		0.024	0.003	0	smars	C2H2	NA
AT1G13400	0.08		0.093	0.066		smars	C2H2	JAGGED-LIKE (JGL)
AT5G22990	0.028	0	0.057			smars	C2H2	NA
AT3G05400	0.224	0.19	0.425	0.107	0.172	smars	C2H2	NA
AT5G42200	0.176	0.099	0.1	0.25	0.253	smars	C3H	NA
AT2G44580	0.297	0.086	0.498	0.379	0.227	smars	C3H	NA
AT2G37950	0.109	0.042	0.072	0.212		smars	C3H	NA
AT2G15580	0.28		0.351	0.056	0.432	smars	C3H	NA
AT3G16090	0.401	0.137	0.226	0.732	0.51	smars	C3H	NA
AT4G14540	0.238	0.152	0.183	0.296	0.319	smars	CCAAT-HAP3	NA
AT2G06020	0.05		0.05			smars	G2-LIKE	NA
AT2G03500	0.06	0.018	0.038		0.125	smars	G2-LIKE	NA
AT4G17695	0.088		0.018	0.128	0.119	smars	G2-LIKE	KANADI3 (KAN3)
AT5G16560	0.304		0.215	0.346	0.35	smars	G2-LIKE	KAN
AT5G42630	0.141	0.243	0.275	0.02	0.026	smars	G2-LIKE	KANADI4 (KAN4)
AT1G13300	0.156		0.312	0		smars	G2-LIKE	NA
AT1G69580	0.258	0.43	0.087	0.184	0.333	smars	G2-LIKE	NA
AT5G44190	0.213	0.032	0.51	0.179	0.131	smars	G2-LIKE	GLK2
AT1G32240	0.259	0.004	0.398	0.088	0.545	smars	G2-LIKE	KANADI2 (KAN2)
AT1G61730	0.225	0	0.338	0.289	0.272	smars	GEBP	NA
AT2G29060	0.172	0.042	0.176	0.22	0.25	smars	GRAS	ATGRAS-12
AT5G52510	0.254	0.031	0.494	0.262	0.227	smars	GRAS	ATGRAS-30, SCL8
AT5G53660	0.118	0	0.345	0.009		smars	GRF	ATGRF7
AT4G17710	0.022		0.022			smars	HB	GLABRA2 LIKE
AT1G72080	0.041		0.041			smars	HB	NA
AT1G34650	0.135	0	0.271			smars	HB	NA
AT2G43910	0.141	0.141				smars	HB	NA
AT2G34710	0.14	0.18	0.034	0.223	0.124	smars	HB	ATHB-14, PHB
AT2G17950	0.168	0.005	0.332			smars	HB	WUS
AT4G00730	0.164		0.153	0.134	0.206	smars	HB	ANL2
AT1G26960	0.163	0.062	0.097	0.286	0.208	smars	HB	NA
AT3G17050	0.206			0.252	0.16	smars	HB	NA
AT2G22800	0.222		0.403	0.241	0.023	smars	HB	HAT9
AT5G59340	0.309		0.561	0.056		smars	HB	NA
AT5G17320	0.356		0.356			smars	HB	NA
AT3G01220	0.047	0	0.14	0.002		smars	HB	NA
AT1G44890	0.434		0.418	0.457	0.426	smars	HB	NA
AT2G18550	0.291		0.571	0.221	0.08	smars	HB	NA
AT1G05230	0.352	0.262	0.527	0.275	0.345	smars	HB	NA
AT1G62360	0.06	0.071	0.099	0.065	0.005	smars	HB	STM
AT4G08150	0.088	0.125	0.175	0.047	0.006	smars	HB	BREVIPEDICELLUS/KNAT1
AT5G41410	0.117	0	0.152	0.073	0.244	smars	HB	BEL1
AT1G62990	0.159	0.151	0.201	0.084	0.2	smars	HB	NA
AT1G69780	0.204	0.175	0.095	0.143	0.403	smars	HB	ATHB-13
AT5G11060	0.206	0.176	0.297	0.025	0.326	smars	HB	NA
AT5G02030	0.229	0.082	0.282	0.133	0.421	smars	HB	BELLRINGER, BLR, REPLUMLESS, RPL, LARSON, LSN, PENNYWISE, PNY
AT5G65310	0.242	0.111	0.478	0.183	0.195	smars	HB	ATHB-5
AT4G13980	0.337		0.408	0.374	0.23	smars	HSF	HSFA5
AT3G63350	0.451		0.451			smars	HSF	HSFA7B
AT4G36990	0.161		0.317	0.095	0.07	smars	HSF	HSFB1, HSF4
AT4G11880	0.015		0.031	0		smars	MADS	AGL14
AT1G33070	0.062		0.062			smars	MADS	NA
AT5G62165	0.073	0.04	0.117	0.038	0.096	smars	MADS	AGL42
AT5G51860	0.115		0.115			smars	MADS	AGL72
AT4G22950	0.124		0.244	0.004		smars	MADS	AGL19
AT3G54340	0.118	0.103	0.219	0.016	0.133	smars	MADS	AP3
AT1G77980	0.139		0.277		0	smars	MADS	AGL66
AT1G29960	0.18		0.18			smars	MADS	AGL64
AT1G69120	0.182	0	0.357	0.092	0.28	smars	MADS	AGL7, AP1
AT5G65060	0.335	0.335				smars	MADS	AGL70
AT5G48670	0.371		0.371			smars	MADS	AGL80
AT4G36590	0.429		0.429			smars	MADS	AGL40
AT5G60440	0.499		0.499			smars	MADS	AGL62
AT5G65080	0.719		0.719			smars	MADS	AGL68, FCL1
AT3G58780	0.074		0.153	0.07	0	smars	MADS	AGL1, SHP1
AT1G24260	0.191		0.318	0.09	0.164	smars	MADS	AGL9, SEP3
AT4G37940	0.064		0.124	0.003		smars	MADS	AGL21
AT1G71692	0.065		0.079	0.05		smars	MADS	AGL12
AT5G60910	0.05	0.056	0.024	0.053	0.066	smars	MADS	AGL8, FUL
AT4G09960	0.072	0.007	0.211	0.07	0	smars	MADS	AGL11, SEEDSTICK (STK)
AT4G18960	0.064	0.074	0.054	0.097	0.032	smars	MADS	AG
AT3G30260	0.226		0.079		0.373	smars	MADS	AGL79
AT5G15800	0.249	0.076	0.209	0.128	0.585	smars	MADS	AGL2, SEP1
AT5G65050	0.343	0.234	0.115	0.57	0.454	smars	MADS	AGL31
AT3G27920	0			0		smars	MYB	ATMYB0, GL1
AT3G02940	0.01				0.01	smars	MYB	ATMYB107
AT1G74080	0.051		0.021	0.081		smars	MYB	ATMYB122
AT1G18710	0.103	0.002	0.247	0.061		smars	MYB	ATMYB47
AT5G17800	0.11	0	0.39	0.038	0.015	smars	MYB	ATMYB56
AT2G25230	0.152		0.152			smars	MYB	ATMYB100
AT5G49620	0.14	0	0.28			smars	MYB	ATMYB78
AT2G32460	0.142	0.167	0.26		0	smars	MYB	ATMYB101
AT5G56110	0.37		0.37			smars	MYB	ATMYB80
AT5G12870	0.139	0.176	0.05	0.191		smars	MYB	ATMYB46
AT5G16600	0.19		0.065	0.059	0.447	smars	MYB	ATMYB43
AT2G31180	0.203	0.027	0.553	0.029		smars	MYB	ATMYB14
AT3G62610	0.251		0.571	0.034	0.146	smars	MYB	ATMYB11
AT5G40350	0.077	0			0.154	smars	MYB	ATMYB24
AT5G07690	0.096	0.024	0.232	0.108	0.019	smars	MYB	ATMYB29
AT3G27810	0.097	0	0.006	0.173	0.211	smars	MYB	ATMYB21
AT2G47460	0.155	0	0.298	0.07	0.249	smars	MYB	ATMYB12
AT1G06180	0.208	0.162	0.244	0.057	0.369	smars	MYB	ATMYB13
AT4G09460	0.233	0.135	0.322	0.343	0.131	smars	MYB	ATMYB6
AT5G53200	0.255	0.004	0.25	0.262	0.503	smars	MYB	TRY (TRIPTYCHON)
AT5G40330	0.025		0.037	0.013		smars	MYB	ATMYB23
AT2G46770	0.068		0.068			smars	NAC	NA
AT3G17730	0.105		0.105			smars	NAC	NA
AT1G26870	0.113		0.113			smars	NAC	NA
AT4G17980	0.114		0.114			smars	NAC	NA
AT5G17260	0.134		0.134			smars	NAC	NA
AT4G36160	0.12	0.205	0.035			smars	NAC	NA
AT1G28470	0.19		0.107	0.181	0.282	smars	NAC	NA
AT3G03200	0.247		0.247			smars	NAC	NA
AT5G56620	0.468		0.468			smars	NAC	NA
AT2G43000	0.069	0.013	0.192		0.002	smars	NAC	NA
AT3G44350	0.076		0.109	0.072	0.047	smars	NAC	NA
AT2G24430	0.378		0.592	0.164		smars	NAC	NA
AT1G56010	0.043	0.003	0.004	0.105	0.062	smars	NAC	NAC1
AT4G28530	0.175	0.096	0.349	0.247	0.009	smars	NAC	NA
AT2G18060	0.18		0.039	0.32		smars	NAC	NA
AT3G47620	0.171	0.109	0.019	0.313	0.244	smars	TCP	NA
AT1G76880	0.368	0.063	0.496	0.291	0.62	smars	TRIHELIX	NA
AT1G49490	0.018		0.036		0	smars	TRIHELIX	NA
AT1G76890	0.254	0.319	0.34	0.189	0.169	smars	TRIHELIX	NA
AT5G28300	0.272	0.31	0.298	0.219	0.26	smars	TRIHELIX	NA
AT1G43640	0.081	0	0.217	0.104	0.002	smars	TUB	NA
AT2G34830	0.054		0.044	0.063		smars	WRKY	ATWRKY35
AT2G21900	0.21		0.21			smars	WRKY	ATWRKY59
AT1G64000	0.268		0.268			smars	WRKY	ATWRKY56
AT4G22070	0.465		0.465			smars	WRKY	ATWRKY31
AT4G39410	0.26		0.416	0.249	0.114	smars	WRKY	ATWRKY13
AT5G49520	0.075	0	0.094	0.165	0.042	smars	WRKY	ATWRKY48
AT1G80840	0.126	0.045	0.22	0.144	0.095	smars	WRKY	ATWRKY40
AT2G23320	0.129	0.018	0.162	0.234	0.103	smars	WRKY	ATWRKY15
AT5G46350	0.191		0.378		0.004	smars	WRKY	ATWRKY8
AT4G01720	0.198	0	0.426	0.202	0.162	smars	WRKY	ATWRKY47
AT3G58710	0.209	0.111	0.444	0.014	0.269	smars	WRKY	ATWRKY69
AT2G40740	0.324		0.311		0.337	smars	WRKY	ATWRKY55
AT1G78710	0	0				smars
AT1G47320	0	0				smars
AT1G23630	0	0				smars
AT3G28820	0	0				smars
AT5G53390	0	0				smars
AT3G43580	0	0				smars
AT3G50580	0	0				smars
AT5G65690	0	0				smars
AT5G07650	0	0				smars
AT3G21910	0	0				smars
AT4G33840	0	0				smars
AT2G20170	0	0				smars
AT1G54000	0	0				smars
AT1G66870	0	0				smars
AT5G63230	0	0				smars
AT5G10340	0	0				smars
AT2G19510	0	0				smars
AT4G17505	0	0				smars
AT1G48590	0	0				smars
AT4G30260	0	0				smars
AT2G45110	0	0				smars
AT1G50050	0		0			smars
AT1G14880	0	0				smars
AT1G47510	0	0				smars
AT4G31950	0.001		0.001			smars
AT3G54240	0				0	smars
AT1G51010	0	0				smars
AT5G24070	0.003		0.003			smars
AT1G51840	0.003		0.003			smars
AT2G03320	0.003		0.003			smars
AT1G63060	0	0			0	smars
AT5G24200	0	0				smars
AT2G25890	0.005		0.005			smars
AT3G55720	0.006		0.006			smars
AT5G27870	0				0	smars
AT2G24810	0.006		0.006			smars
AT5G46795	0.007		0.007			smars
AT3G20530	0				0	smars
AT4G30380	0	0				smars
AT1G45190	0				0	smars
AT1G74000	0.006		0.011		0	smars
AT4G37950	0.011		0.011			smars
AT1G47280	0				0	smars
AT1G54420	0.015		0.015			smars
AT5G50070	0.002	0.002				smars
AT5G37030	0.016		0.016			smars
AT1G48730	0.016		0.016			smars
AT5G26150	0.001				0.001	smars
AT5G51930	0.017		0.017			smars
AT5G37240	0.017		0.017			smars
AT3G50720	0.017		0.017			smars
AT3G32980	0.003	0.003				smars
AT1G47600	0.008	0.007	0.017	0.001		smars
AT4G23080	0.018		0.018			smars
AT5G41780	0.001				0.001	smars
AT1G48800	0.02		0.02			smars
AT4G15200	0.003			0.004	0.001	smars
AT5G10130	0.018	0	0.056	0		smars
AT3G49110	0.004	0.004				smars
AT2G40990	0.001				0.001	smars
AT1G03700	0.021	0	0.043			smars
AT4G11780	0.012		0.013	0.01		smars
AT2G17470	0.001				0.001	smars
AT5G05050	0.024		0.024			smars
AT1G35650	0.024		0.024			smars
AT4G26260	0.015		0.043	0.001	0.001	smars
AT1G64170	0.007	0.002		0.013		smars
AT2G45760	0.01	0	0.011		0.021	smars
AT5G38330	0.002				0.002	smars
AT3G25820	0.009			0.009		smars
AT5G17480	0.011			0.021	0	smars
AT5G45210	0.021		0.037	0.005		smars
AT2G10650	0.031		0.031			smars
AT2G26820	0.01			0.01		smars
AT4G28410	0.023		0.043	0.004		smars
AT1G50060	0.021		0.03	0.013		smars
AT2G15325	0.031	0	0.062			smars
AT4G12890	0.024	0	0.016	0.079	0	smars
AT5G22200	0.011	0.011				smars
AT4G11400	0.027	0.002	0.053			smars
AT1G11040	0.005				0.005	smars
AT4G08760	0.036		0.036			smars
AT4G26740	0.037		0.037			smars
AT4G04490	0.013			0.024	0.002	smars
AT3G50470	0.013	0.013				smars
AT2G26620	0.037		0.037			smars
AT4G15370	0.037		0.037			smars
AT1G23150	0.014	0.014				smars
AT5G05900	0.026		0.035	0.018		smars
AT2G15610	0.038		0.038			smars
AT1G76250	0.039		0.039			smars
AT3G32130	0.04		0.04			smars
AT5G58780	0.018			0.018		smars
AT1G13680	0.041		0.041			smars
AT4G34690	0.041		0.041			smars
AT5G57220	0.027		0.004	0.05		smars
AT1G23210	0.026		0.046		0.006	smars
AT2G38380	0.018	0.018				smars
AT5G39870	0.008				0.008	smars
AT5G45830	0.044		0.044			smars
AT2G36690	0.035		0.064	0.006		smars
AT3G57250	0.009				0.009	smars
AT5G43300	0.02	0.02				smars
AT4G26050	0.021	0.021				smars
AT3G47260	0.046		0.046			smars
AT5G18870	0.047		0.047			smars
AT3G21340	0.034		0.019	0.049		smars
AT5G23830	0.043		0.085	0.001		smars
AT3G53530	0.022	0.022				smars
AT5G44990	0.048		0.048			smars
AT5G41040	0.034		0.051	0.052	0	smars
AT2G03520	0.048		0.048			smars
AT1G65890	0.024			0.024		smars
AT3G57400	0.023	0.023				smars
AT5G45200	0.049		0.049			smars
AT5G41380	0.052		0.052			smars
AT1G32450	0.032		0.021	0	0.074	smars
AT2G30700	0.028	0.028				smars
AT5G48010	0.036	0.068	0.026	0.014		smars
AT3G22050	0.056		0.056			smars
AT5G43180	0.041		0.109	0	0.013	smars
AT2G18120	0.056		0.056			smars
AT2G22790	0.029	0.029				smars
AT1G42690	0.056		0.056			smars
AT3G55970	0.03	0.01	0.004		0.075	smars
AT2G14670	0.058		0.058			smars
AT4G30070	0.03	0			0.06	smars
AT2G37530	0.031	0.031				smars
AT5G41310	0.018				0.018	smars
AT5G35940	0.04	0.084	0.029	0.007		smars
AT1G36510	0.06		0.06			smars
AT1G01410	0.06		0.06			smars
AT1G36670	0.06		0.06			smars
AT5G14360	0.032	0.032				smars
AT4G14630	0.04	0.152	0	0	0.007	smars
AT5G28620	0.061		0.061			smars
AT1G37000	0.061		0.061			smars
AT1G58300	0.061		0.061			smars
AT5G42590	0.059		0.118	0		smars
AT5G15900	0.061		0.061			smars
AT4G22030	0.064		0.064			smars
AT3G59880	0.036	0.036				smars
AT1G01070	0.037	0.019	0.001	0.107	0.023	smars
AT3G09220	0.048		0.127	0.003	0.013	smars
AT2G02280	0.067		0.067			smars
AT4G32370	0.068		0.068			smars
AT4G01110	0.069		0.069			smars
AT4G13290	0.05		0.007	0.092		smars
AT3G19180	0.042			0.042		smars
AT2G16190	0.072		0.072			smars
AT4G03580	0.074		0.074			smars
AT3G48720	0.05			0.1	0	smars
AT2G18980	0.061	0.023	0.16	0		smars
AT1G30990	0.061		0.085	0.036		smars
AT2G44460	0.054	0	0.076	0.134	0.005	smars
AT2G26020	0.067		0.133	0.002		smars
AT1G69080	0.048		0.001	0.14	0.004	smars
AT5G52140	0.077		0.077			smars
AT1G27030	0.056	0.001	0.136	0.082	0.006	smars
AT3G44310	0.046	0.046				smars
AT1G64320	0.032				0.032	smars
AT2G17060	0.08		0.08			smars
AT1G33930	0.052			0.052		smars
AT1G23500	0.049	0.049				smars
AT3G28345	0.064		0.057	0.072		smars
AT3G43860	0.07	0.001	0.209		0	smars
AT5G24160	0.052			0.103	0.001	smars
AT4G30040	0.078	0	0.157			smars
AT3G29080	0.081		0.081			smars
AT4G30230	0.082		0.082			smars
AT2G48140	0.068		0.075	0.06		smars
AT3G29150	0.084		0.084			smars
AT5G28640	0.058	0.145	0.029	0.053	0.005	smars
AT1G06120	0.056		0.043	0.07	0.054	smars
AT4G12470	0.08		0.16	0		smars
AT3G04290	0.055	0.002	0.025	0.12	0.071	smars
AT1G43800	0.058	0.066	0.074	0.06	0.03	smars
AT2G01960	0.086		0.086			smars
AT3G27660	0.047			0.06	0.034	smars
AT2G26710	0.056		0.033	0.077	0.057	smars
AT5G28230	0.086		0.086			smars
AT1G15210	0.068	0.017	0.18	0.008		smars
AT4G19920	0.087		0.087			smars
AT1G76910	0.087		0.087			smars
AT2G16980	0.076	0	0.229	0		smars
AT1G14440	0.051	0.02		0.122	0.01	smars
AT3G44230	0.088		0.088			smars
AT3G29570	0.089		0.089			smars
AT3G48770	0.039				0.039	smars
AT5G07930	0.089		0.089			smars
AT1G12420	0.056	0.056				smars
AT1G30780	0.09		0.09			smars
AT5G10100	0.065		0.112	0.056	0.027	smars
AT4G19380	0.053			0.102	0.005	smars
AT5G45230	0.091		0.091			smars
AT2G23600	0.056	0.056				smars
AT1G77960	0.091		0.091			smars
AT4G24600	0.092		0.092			smars
AT1G13830	0.078		0.131	0.025		smars
AT1G61290	0.082		0.164		0	smars
AT5G05880	0.082		0.154	0.01		smars
AT1G36130	0.091	0	0.182			smars
AT1G51090	0.063		0.038	0.055	0.097	smars
AT5G45070	0.089		0.178	0		smars
AT1G53600	0.098		0.098			smars
AT4G18790	0.091		0.182		0	smars
AT3G28270	0.055	0.008		0.039	0.118	smars
AT3G49380	0.098		0.098			smars
AT3G03530	0.064	0.064				smars
AT5G06170	0.1		0.1			smars
AT2G03080	0.1		0.1			smars
AT3G47270	0.101		0.101			smars
AT5G24440	0.102		0.102			smars
AT5G52680	0.095	0	0.191			smars
AT2G16740	0.071		0.075	0.063	0.075	smars
AT2G15535	0.05				0.05	smars
AT1G65710	0.067	0.067				smars
AT5G64110	0.087	0.003	0.257	0		smars
AT3G25930	0.09	0	0.272	0		smars
AT1G47790	0.106		0.106			smars
AT2G19410	0.106		0.106			smars
AT5G59070	0.09	0.02	0.16			smars
AT1G57850	0.107		0.107			smars
AT1G74010	0.069		0.002	0.157	0.047	smars
AT1G70710	0.077		0.072	0.154	0.004	smars
AT3G09540	0.074		0.067	0.089	0.064	smars
AT4G02700	0.09		0.115	0.066		smars
AT3G50120	0.07	0.07				smars
AT3G07830	0.084		0.149		0.02	smars
AT3G25050	0.093	0	0.28	0		smars
AT2G25090	0.054				0.054	smars
AT5G45910	0.096		0.191		0	smars
AT1G36150	0.109		0.109			smars
AT1G48820	0.109		0.109			smars
AT5G05840	0.087		0.063	0.11		smars
AT4G08780	0.08	0	0.197	0.003	0.121	smars
AT2G02440	0.11		0.11			smars
AT5G15260	0.073	0.073				smars
AT4G04570	0.073	0.073				smars
AT2G02650	0.112		0.112			smars
AT1G04540	0.1		0.2		0	smars
AT2G23130	0.081	0.047	0.156	0.106	0.017	smars
AT1G66720	0.113		0.113			smars
AT2G13720	0.113		0.113			smars
AT1G18880	0.077	0.004	0.056	0.051	0.2	smars
AT1G35730	0.114		0.114			smars
AT2G28990	0.098		0.149	0.047		smars
AT5G24820	0.114		0.114			smars
AT2G14130	0.115		0.115			smars
AT5G53510	0.116		0.116			smars
AT1G10680	0.06				0.06	smars
AT1G80090	0.117		0.117			smars
AT1G76070	0.085	0.023	0.143	0.075	0.099	smars
AT2G14700	0.118		0.118			smars
AT1G47960	0.088	0.054	0.186	0.079	0.032	smars
AT2G39850	0.08		0.051	0.026	0.164	smars
AT2G22620	0.077	0.033	0.025	0.235	0.013	smars
AT3G44470	0.119		0.119			smars
AT4G19420	0.087		0.101	0.079	0.08	smars
AT2G40900	0.092		0.177	0.07	0.03	smars
AT5G50150	0.083	0.083				smars
AT2G02200	0.12		0.12			smars
AT3G62100	0.094	0	0.095	0.186		smars
AT1G16980	0.121		0.121			smars
AT4G09860	0.121		0.121			smars
AT5G17340	0.105		0.204	0.007		smars
AT5G26330	0.092	0.246	0.014	0.058	0.048	smars
AT1G60450	0.121		0.121			smars
AT1G61750	0.121		0.121			smars
AT2G32540	0.09	0.018	0.203	0.102	0.039	smars
AT1G33090	0.123		0.123			smars
AT5G28670	0.123		0.123			smars
AT5G15000	0.123		0.123			smars
AT4G32650	0.107		0.209	0.006		smars
AT3G09930	0.115	0	0.23			smars
AT5G39910	0.124		0.124			smars
AT5G38970	0.094		0.096		0.091	smars
AT1G60390	0.092		0.084	0.134	0.059	smars
AT2G42430	0.126		0.126			smars
AT5G44580	0.095	0	0.296	0.044	0.042	smars
AT2G36870	0.099	0.115	0.18	0.099	0.003	smars
AT2G28305	0.095	0.033	0.235	0.073	0.039	smars
AT1G21530	0.127		0.127			smars
AT5G28170	0.128		0.128			smars
AT1G32830	0.128		0.128			smars
AT5G57090	0.113		0.224	0.003		smars
AT4G27930	0.128		0.128			smars
AT4G18980	0.07				0.07	smars
AT1G06020	0.071				0.071	smars
AT5G62120	0.129		0.129			smars
AT3G30450	0.13		0.13			smars
AT5G66600	0.092	0.092				smars
AT2G16230	0.114		0.219	0.009		smars
AT3G47980	0.114		0.19	0.039		smars
AT1G65390	0.083			0.067	0.1	smars
AT3G57270	0.131		0.131			smars
AT1G63450	0.121	0	0.243			smars
AT1G62540	0.092		0.01	0.043	0.224	smars
AT3G47540	0.094	0.015	0.113	0.229	0.02	smars
AT1G59740	0.101		0.171	0.032	0.1	smars
AT3G21410	0.134		0.134			smars
AT4G21120	0.106		0.201	0.11	0.007	smars
AT2G01940	0.097	0.125	0.052	0.187	0.023	smars
AT1G63220	0.102	0.084	0.226	0.019	0.078	smars
AT2G34650	0.102	0.124	0.14	0.032	0.111	smars
AT3G17260	0.137		0.137			smars
AT3G28150	0.12		0.24		0	smars
AT2G37720	0.123	0	0.246			smars
AT4G30970	0.137		0.137			smars
AT1G63820	0.138		0.138			smars
AT2G23030	0.115	0.229		0.001		smars
AT1G02900	0.1		0.071	0.056	0.174	smars
AT1G33840	0.122		0.175	0.069		smars
AT2G14010	0.139		0.139			smars
AT1G51810	0.141		0.141			smars
AT2G07120	0.141		0.141			smars
AT3G28490	0.115		0.215		0.015	smars
AT3G30650	0.142		0.142			smars
AT1G68390	0.103	0.103				smars
AT4G10700	0.142		0.142			smars
AT2G44450	0.112		0.266	0.047	0.024	smars
AT1G76980	0.107	0.107				smars
AT2G28210	0.124		0.125	0.123		smars
AT4G17860	0.146		0.146			smars
AT4G15440	0.112		0.184	0.027	0.124	smars
AT2G23230	0.147		0.147			smars
AT5G06300	0.126		0.135	0.117		smars
AT1G44760	0.112	0.081	0.27	0.068	0.031	smars
AT2G41470	0.128	0.19	0.067			smars
AT3G42160	0.148		0.148			smars
AT3G29110	0.129		0.152	0.106		smars
AT1G44980	0.15		0.15			smars
AT2G19960	0.151		0.151			smars
AT5G56970	0.113	0.021	0.348	0.072	0.012	smars
AT1G02580	0.098	0.069			0.127	smars
AT3G06100	0.137	0	0.274			smars
AT1G19640	0.1			0.18	0.02	smars
AT5G64890	0.116		0.312	0.017	0.021	smars
AT3G31430	0.153		0.153			smars
AT2G34920	0.113		0.095	0.216	0.027	smars
AT4G09170	0.117	0.117				smars
AT1G29020	0.133		0.26	0.006		smars
AT2G01660	0.112		0	0.072	0.263	smars
AT4G08620	0.154		0.154			smars
AT1G10880	0.155		0.155			smars
AT1G32170	0.123	0.218	0.133	0.013	0.127	smars
AT2G26650	0.131	0.208	0.078	0.109		smars
AT1G68600	0.121	0.113	0.185	0.008	0.177	smars
AT1G75090	0.119	0.175	0.041	0.052	0.209	smars
AT5G27690	0.119	0.119				smars
AT1G11740	0.157		0.157			smars
AT1G58260	0.157		0.157			smars
AT1G58340	0.125		0.29	0.079	0.005	smars
AT4G18860	0.157		0.157			smars
AT1G36340	0.096				0.096	smars
AT2G14540	0.16		0.16			smars
AT2G05560	0.161		0.161			smars
AT5G46050	0.125		0.298	0.042	0.035	smars
AT5G65510	0.131	0.028	0.293	0.073		smars
AT3G08560	0.162		0.162			smars
AT5G54810	0.124	0.124				smars
AT5G44570	0.162		0.162			smars
AT5G37520	0.163		0.163			smars
AT5G18860	0.124	0.012	0.296	0.011	0.178	smars
AT4G02780	0.166		0.166			smars
AT3G60570	0.145		0.29		0	smars
AT5G27530	0.166		0.166			smars
AT4G04900	0.166		0.166			smars
AT2G21910	0.168		0.168			smars
AT3G22550	0.129	0	0.331	0.094	0.092	smars
AT2G18360	0.137	0.043	0.306	0.062		smars
AT4G13280	0.147		0.255	0.04		smars
AT5G24230	0.138	0	0.384	0.031		smars
AT4G10210	0.171		0.171			smars
AT1G22630	0.119			0.15	0.088	smars
AT3G55870	0.106				0.106	smars
AT4G14390	0.141	0	0.354	0.069		smars
AT4G22620	0.136		0.281	0.05	0.078	smars
AT4G19980	0.149		0.288	0.009		smars
AT2G28355	0.134		0.367	0.024	0.01	smars
AT4G16730	0.144		0.274		0.014	smars
AT3G45140	0.135	0.028	0.105	0.166	0.243	smars
AT3G48420	0.14		0.218	0.178	0.023	smars
AT1G34245	0.141		0.208	0.122	0.093	smars
AT2G02380	0.179		0.179			smars
AT5G03760	0.138	0.06	0.244	0.215	0.033	smars
AT4G29200	0.179		0.179			smars
AT3G62380	0.18		0.18			smars
AT3G44080	0.182		0.182			smars
AT1G77990	0.144	0.081	0.165	0.14	0.188	smars
AT3G49230	0.183		0.183			smars
AT4G26460	0.183		0.183			smars
AT5G56870	0.147	0.239	0.006	0.047	0.296	smars
AT3G29650	0.184		0.184			smars
AT3G18660	0.137		0.051	0.191	0.17	smars
AT2G06850	0.146	0.042	0.216	0.095	0.232	smars
AT5G34940	0.135	0.057	0.057	0.274	0.151	smars
AT3G54140	0.15	0.161	0.149	0.063	0.227	smars
AT4G01240	0.186		0.186			smars
AT1G65610	0.139	0.022	0.465	0.051	0.018	smars
AT4G03670	0.188		0.188			smars
AT5G42170	0.164		0.329		0	smars
AT5G47050	0.147	0.124	0.076	0.161	0.228	smars
AT5G07450	0.189		0.189			smars
AT3G10990	0.189		0.189			smars
AT5G45880	0.145		0.425	0.001	0.009	smars
AT4G38810	0.151		0.277	0.076	0.101	smars
AT2G23100	0.19		0.19			smars
AT2G15140	0.152		0.081	0.223		smars
AT1G51460	0.15	0.101	0.318	0.138	0.043	smars
AT1G26360	0.192		0.192			smars
AT5G15100	0.158		0.291		0.024	smars
AT4G10960	0.151		0.318	0.008	0.125	smars
AT3G26880	0.158		0.305		0.011	smars
AT5G38950	0.193		0.193			smars
AT2G04025	0.165		0.104	0.001	0.389	smars
AT1G50960	0.193		0.193			smars
AT4G17990	0.194		0.194			smars
AT1G79420	0.15	0.046	0.268	0.246	0.038	smars
AT2G04032	0.17		0.275	0.065		smars
AT4G09850	0.194		0.194			smars
AT2G24210	0.156	0	0.357		0.111	smars
AT5G04230	0.171		0.293	0.049		smars
AT1G59680	0.197		0.197			smars
AT3G50560	0.152	0.023	0.431	0.152	0.003	smars
AT1G52610	0.197		0.197			smars
AT1G44740	0.169	0.003	0.335			smars
AT4G22430	0.197		0.197			smars
AT5G55950	0.198		0.198			smars
AT2G11230	0.198		0.198			smars
AT2G04160	0.193	0.393	0.227	0.154	0	smars
AT1G56120	0.159	0.014	0.155	0.19	0.275	smars
AT5G53190	0.165		0.323		0.007	smars
AT4G20240	0.2		0.2			smars
AT5G55250	0.162	0.05	0.261	0.104	0.232	smars
AT2G16970	0.161	0	0.479	0.003		smars
AT1G52400	0.158	0.062	0.24	0.22	0.109	smars
AT3G47170	0.201		0.201			smars
AT1G08290	0.171	0.171				smars
AT1G31750	0.156	0.001	0.457		0.009	smars
AT1G17740	0.189	0.194	0.184			smars
AT1G33320	0.202		0.202			smars
AT4G20260	0.167	0.189	0.291	0.073	0.113	smars
AT3G49820	0.203		0.203			smars
AT3G54470	0.173	0.173				smars
AT2G18500	0.169	0.015	0.331	0.16		smars
AT3G30775	0.162	0.176	0.048	0.193	0.233	smars
AT1G63340	0.204		0.204			smars
AT3G52620	0.148			0.296	0	smars
AT3G44830	0.204		0.204			smars
AT4G28395	0.175		0.344	0.007		smars
AT4G00350	0.178		0.356		0	smars
AT3G28070	0.176	0.176				smars
AT1G43980	0.176	0.176				smars
AT2G27240	0.206		0.206			smars
AT2G24000	0.206		0.206			smars
AT4G13600	0.207		0.207			smars
AT2G37460	0.165	0.024	0.299	0.15	0.188	smars
AT1G78950	0.158	0	0.547	0.028	0.057	smars
AT5G37660	0.185		0.257	0.113		smars
AT5G51800	0.208		0.208			smars
AT5G44520	0.169	0.152	0.216	0.225	0.084	smars
AT2G05870	0.209		0.209			smars
AT4G12610	0.181	0.181				smars
AT1G04680	0.165	0.09	0.185	0.293	0.094	smars
AT3G30280	0.209		0.209			smars
AT4G19650	0.21		0.21			smars
AT4G05010	0.182	0.182				smars
AT1G65320	0.183	0.183				smars
AT4G27730	0.159		0.028	0.27	0.178	smars
AT4G15750	0.173	0	0.521		0	smars
AT2G30660	0.178	0	0.233	0.302		smars
AT5G51760	0.191	0.119	0.262			smars
AT5G10230	0.182		0.344	0.02		smars
AT2G36560	0.214		0.214			smars
AT1G70410	0.17	0.105	0.114	0.262	0.201	smars
AT1G71960	0.178	0.177	0.278	0.178	0.082	smars
AT5G48620	0.189	0.189				smars
AT4G30050	0.216		0.216			smars
AT3G59850	0.179		0.336		0.021	smars
AT3G44210	0.217		0.217			smars
AT1G26560	0.181	0.04	0.069	0.192	0.421	smars
AT2G34580	0.218		0.218			smars
AT1G27040	0.17	0.001	0.47	0.086	0.121	smars
AT4G08990	0.218		0.218			smars
AT2G36420	0.192	0.192				smars
AT2G05910	0.173		0.418	0.07	0.029	smars
AT3G48940	0.193		0.297	0.089		smars
AT4G23990	0.173	0.134	0.458	0.085	0.015	smars
AT1G51820	0.176		0.292	0.226	0.01	smars
AT1G08230	0.175	0.058	0.336	0.172	0.134	smars
AT5G36260	0.187		0.374		0	smars
AT3G21700	0.18		0.243	0.294	0.002	smars
AT2G41440	0.183		0.361		0.006	smars
AT3G42570	0.167			0.137	0.197	smars
AT5G34840	0.221		0.221			smars
AT1G21890	0.222		0.222			smars
AT4G21380	0.179		0.233	0.236	0.07	smars
AT1G55860	0.197	0.197				smars
AT1G60980	0.222		0.222			smars
AT1G56510	0.182		0.322	0.116	0.107	smars
AT2G27220	0.223		0.223			smars
AT3G44550	0.178		0.455	0.076	0.003	smars
AT5G44390	0.19		0.203	0.061	0.307	smars
AT5G46540	0.178	0	0.38	0.206	0.128	smars
AT1G54870	0.224		0.224			smars
AT5G16170	0.2	0.2				smars
AT4G16820	0.197	0	0.395			smars
AT1G22110	0.189		0.342		0.036	smars
AT4G08020	0.229		0.229			smars
AT1G21320	0.229		0.229			smars
AT5G11170	0.205	0.205				smars
AT1G05880	0.229		0.229			smars
AT2G40250	0.18			0.18		smars
AT1G64150	0.18	0.042	0.519	0.135	0.027	smars
AT3G30180	0.191	0.227	0.119	0.364	0.053	smars
AT3G19310	0.199		0.398		0	smars
AT2G02210	0.202		0.187	0.217		smars
AT4G05140	0.231		0.231			smars
AT2G37450	0.181	0.006	0.434	0.23	0.052	smars
AT1G31030	0.233		0.233			smars
AT5G09490	0.233		0.233			smars
AT3G58290	0.233		0.233			smars
AT3G49300	0.188		0.147	0.261	0.156	smars
AT1G33110	0.186		0.426	0.052	0.081	smars
AT1G30940	0.234		0.234			smars
AT3G42270	0.234		0.234			smars
AT1G50080	0.235		0.235			smars
AT1G20860	0.235		0.235			smars
AT1G68330	0.187	0.032	0.457	0.041	0.218	smars
AT3G46350	0.236		0.236			smars
AT4G14050	0.217	0.217				smars
AT3G59710	0.236		0.236			smars
AT1G09380	0.196		0.373		0.019	smars
AT4G13210	0.194	0.009	0.448	0.126		smars
AT2G03540	0.172			0.277	0.066	smars
AT5G06020	0.237		0.237			smars
AT4G02300	0.237		0.237			smars
AT3G27270	0.195		0.199	0.223	0.163	smars
AT1G14220	0.204		0.408	0		smars
AT3G21930	0.238		0.238			smars
AT5G01680	0.239		0.239			smars
AT4G20990	0.241		0.241			smars
AT5G26700	0.223	0.223				smars
AT5G17080	0.241		0.241			smars
AT2G34060	0.206	0.023	0.131	0.243	0.429	smars
AT1G63560	0.242		0.242			smars
AT5G40320	0.242		0.242			smars
AT3G43040	0.243		0.243			smars
AT3G44030	0.243		0.243			smars
AT4G11700	0.244		0.244			smars
AT4G03740	0.244		0.244			smars
AT1G36180	0.218	0.003	0.222	0.189	0.456	smars
AT2G20070	0.179				0.179	smars
AT3G60940	0.245		0.245			smars
AT3G55880	0.245		0.245			smars
AT2G31700	0.245		0.245			smars
AT4G15160	0.222		0.124	0.101	0.442	smars
AT5G42260	0.246		0.246			smars
AT5G20110	0.2	0.146	0.526	0.098	0.029	smars
AT5G40140	0.195		0.005	0.386		smars
AT3G07010	0.201	0.106	0.14	0.375	0.185	smars
AT5G19730	0.208	0.08	0.192	0.24	0.319	smars
AT4G12360	0.247		0.247			smars
AT2G24660	0.248		0.248			smars
AT5G27900	0.248		0.248			smars
AT1G28030	0.249		0.249			smars
AT4G32340	0.227	0.018		0.113	0.55	smars
AT5G37300	0.202	0.001	0.511	0.056	0.24	smars
AT1G78530	0.25		0.25			smars
AT3G11964	0.206		0.232	0.286	0.099	smars
AT1G18550	0.25		0.25			smars
AT4G11050	0.215		0.144	0.287		smars
AT1G01690	0.22	0.084	0.357			smars
AT1G51080	0.194			0.188	0.199	smars
AT3G08040	0.21		0.385	0.005	0.241	smars
AT1G52550	0.22	0.186	0.23	0.168	0.297	smars
AT1G63870	0.252		0.252			smars
AT2G21920	0.253		0.253			smars
AT5G48175	0.22		0.111	0.189	0.36	smars
AT3G48410	0.204	0.099	0.457	0.205	0.057	smars
AT3G47960	0.204		0.079	0.331	0.202	smars
AT1G74670	0.188			0.329	0.048	smars
AT5G41140	0.189			0.265	0.113	smars
AT4G04170	0.254		0.254			smars
AT5G09760	0.228	0.297	0.202	0.206	0.207	smars
AT4G11340	0.254		0.254			smars
AT1G50590	0.221		0.159	0.176	0.328	smars
AT1G02570	0.256		0.256			smars
AT1G02550	0.256		0.256			smars
AT4G29230	0.221		0.004	0.223	0.435	smars
AT3G52370	0.215	0.089	0.655	0.036	0.081	smars
AT5G64080	0.215	0.15	0.339	0.308	0.064	smars
AT2G14090	0.252	0.252				smars
AT4G04000	0.259		0.259			smars
AT1G02540	0.259		0.259			smars
AT4G05270	0.259		0.259			smars
AT3G14880	0.259		0.259			smars
AT4G02330	0.217		0.39	0.145	0.116	smars
AT1G79150	0.211	0.076	0.416	0.265	0.086	smars
AT1G45010	0.255	0.255				smars
AT3G52490	0.231		0.027	0.21	0.457	smars
AT2G44470	0.262		0.262			smars
AT4G03380	0.262		0.262			smars
AT5G64870	0.216	0.012	0.511	0.066	0.277	smars
AT4G12070	0.222	0.088	0.403	0.147	0.248	smars
AT1G05370	0.264		0.264			smars
AT3G25170	0.21			0.42	0	smars
AT1G43080	0.265		0.265			smars
AT3G05180	0.224	0.105	0.286	0.25	0.257	smars
AT5G39680	0.265		0.265			smars
AT3G55580	0.265		0.265			smars
AT1G52840	0.265		0.265			smars
AT1G59124	0.24		0.138	0.176	0.405	smars
AT2G18320	0.266		0.266			smars
AT1G54940	0.266		0.266			smars
AT5G54690	0.246		0.187	0.125	0.428	smars
AT2G32490	0.266		0.266			smars
AT5G37150	0.267		0.267			smars
AT4G39010	0.225	0.185	0.537	0.136	0.042	smars
AT3G24450	0.225	0.044	0.356	0.219	0.281	smars
AT1G65680	0.239		0.376	0.102		smars
AT4G19510	0.25	0.178	0.13	0.195	0.496	smars
AT1G28010	0.239		0.386	0.092		smars
AT5G35770	0.268		0.268			smars
AT1G17150	0.268		0.268			smars
AT5G19600	0.236	0.232	0.629	0.055	0.026	smars
AT2G22980	0.229	0.188	0.376	0.269	0.082	smars
AT3G30440	0.236		0.138	0.334		smars
AT2G01990	0.233		0.437	0.029		smars
AT4G17910	0.24	0.101	0.15	0.289	0.419	smars
AT5G23575	0.276	0.276				smars
AT1G57980	0.276	0.276				smars
AT5G14410	0.24	0.17	0.351	0.157	0.281	smars
AT5G50130	0.223	0.006	0.495	0.223	0.17	smars
AT1G77490	0.227		0.422	0.194	0.066	smars
AT2G02520	0.273		0.273			smars
AT5G24140	0.274		0.274			smars
AT5G35710	0.274		0.274			smars
AT3G03620	0.274		0.274			smars
AT1G28330	0.243	0.21	0.192	0.27	0.301	smars
AT1G67110	0.238		0.472	0.003		smars
AT3G13630	0.275		0.275			smars
AT5G57540	0.276		0.276			smars
AT5G35250	0.276		0.276			smars
AT3G07410	0.297	0.526	0.25	0.137	0.275	smars
AT4G33780	0.256		0.241	0.136	0.391	smars
AT5G25410	0.279		0.279			smars
AT4G21200	0.281		0.281			smars
AT5G52120	0.272	0.016	0.262	0.203	0.608	smars
AT5G11370	0.281		0.281			smars
AT1G58360	0.246	0.117	0.15	0.347	0.37	smars
AT4G13150	0.225			0.225		smars
AT2G26250	0.248	0.269	0.028	0.456	0.239	smars
AT1G29200	0.283		0.283			smars
AT3G26590	0.245	0.067	0.185	0.418	0.311	smars
AT3G29460	0.283		0.283			smars
AT5G07990	0.238		0.597	0.028	0.09	smars
AT4G08440	0.285		0.285			smars
AT5G28930	0.285		0.285			smars
AT1G12240	0.251	0.172	0.204	0.359	0.27	smars
AT5G39830	0.241	0.146	0.457	0.256	0.104	smars
AT5G41900	0.245	0.056	0.431		0.249	smars
AT2G22920	0.254		0.445	0.063		smars
AT1G54640	0.288		0.288			smars
AT4G32810	0.29		0.29			smars
AT2G02530	0.291		0.291			smars
AT2G05350	0.292		0.292			smars
AT1G15200	0.25	0.023	0.35	0.437	0.19	smars
AT4G02920	0.262	0.02	0.304	0.288	0.437	smars
AT5G22420	0.25		0.446		0.054	smars
AT2G06050	0.294	0.297	0.18	0.174	0.524	smars
AT2G18190	0.262		0.326		0.198	smars
AT4G23520	0.261	0	0.522			smars
AT2G01770	0.294		0.294			smars
AT4G03730	0.294		0.294			smars
AT3G45600	0.286	0.123	0.285	0.179	0.559	smars
AT5G16620	0.258		0.331	0.226	0.217	smars
AT4G38700	0.253		0.354	0.265	0.141	smars
AT1G04610	0.253		0.362	0.297	0.1	smars
AT1G74200	0.258	0.007	0.51			smars
AT2G33330	0.258	0.129	0.336	0.36	0.209	smars
AT5G53100	0.266	0	0.532			smars
AT2G19010	0.261		0.521		0	smars
AT3G22070	0.284	0.361	0.176	0.434	0.165	smars
AT1G07550	0.299		0.299			smars
AT1G44180	0.261	0	0.469	0.244	0.332	smars
AT2G20630	0.307	0.486	0.24	0.309	0.195	smars
AT1G14520	0.268	0	0.536			smars
AT1G61810	0.269	0.225	0.475	0.12	0.256	smars
AT1G42450	0.302		0.302			smars
AT1G75900	0.265	0.008	0.639	0.182	0.231	smars
AT4G13080	0.303		0.303			smars
AT4G10080	0.35	0.35				smars
AT2G13770	0.304		0.304			smars
AT2G31990	0.263		0.533	0.047	0.209	smars
AT3G55700	0.266			0.187	0.346	smars
AT2G36040	0.261	0.063		0.459		smars
AT3G29720	0.307		0.307			smars
AT5G45280	0.292	0.261	0.297	0.194	0.417	smars
AT5G48060	0.293		0.028	0.306	0.544	smars
AT5G04380	0.308		0.308			smars
AT4G14820	0.269	0.022	0.517			smars
AT1G34110	0.276	0.002	0.58	0.133	0.387	smars
AT1G62420	0.284		0.706	0.085	0.06	smars
AT3G46340	0.309		0.309			smars
AT3G18080	0.294	0.357	0.255	0.396	0.167	smars
AT4G13370	0.369	0.369				smars
AT3G53450	0.284		0.321	0.247		smars
AT5G45100	0.371	0.371				smars
AT2G29980	0.298	0.248	0.132	0.574	0.237	smars
AT2G27190	0.309		0.104	0.254	0.568	smars
AT1G64990	0.376	0.376				smars
AT2G23430	0.273		0.505	0.091	0.223	smars
AT5G66880	0.291	0.21	0.25	0.525	0.178	smars
AT3G30290	0.314		0.314			smars
AT5G59110	0.314		0.314			smars
AT3G53990	0.3	0.104	0.434	0.115	0.549	smars
AT4G32190	0.297	0.219	0.138	0.368	0.464	smars
AT4G03990	0.266				0.266	smars
AT5G09510	0.272	0.159	0.495	0.298	0.137	smars
AT5G59100	0.316		0.316			smars
AT3G32910	0.316		0.316			smars
AT4G16860	0.267			0.242	0.293	smars
AT1G14800	0.317		0.317			smars
AT4G11020	0.319		0.319			smars
AT4G01640	0.319		0.319			smars
AT4G15060	0.32		0.32			smars
AT1G36100	0.32		0.32			smars
AT1G56380	0.321		0.321			smars
AT5G37180	0.294		0.341	0.247		smars
AT5G17140	0.321		0.321			smars
AT4G07430	0.321		0.321			smars
AT5G46320	0.358		0.108		0.609	smars
AT3G48380	0.414	0.414				smars
AT2G33420	0.295		0.589		0	smars
AT4G32280	0.325		0.325			smars
AT2G14450	0.325		0.325			smars
AT1G55120	0.3	0.21	0.414	0.207	0.368	smars
AT1G27680	0.297	0.208	0.667	0.198	0.115	smars
AT2G21420	0.325		0.325			smars
AT1G20010	0.307	0.182	0.183	0.478	0.385	smars
AT3G10980	0.286		0.556	0.117	0.185	smars
AT5G63530	0.292	0.082	0.543	0.184	0.361	smars
AT3G26750	0.284		0.469	0.222	0.16	smars
AT1G52940	0.361		0.125		0.598	smars
AT4G33990	0.277			0.277		smars
AT4G15500	0.321		0.386	0.086	0.492	smars
AT4G16560	0.447	0.447				smars
AT5G16110	0.297	0.239	0.575	0.235	0.141	smars
AT4G04700	0.31		0.22	0.4		smars
AT1G78220	0.333		0.333			smars
AT1G05550	0.333		0.333			smars
AT4G08530	0.334		0.334			smars
AT3G12340	0.314	0.335	0.465	0.226	0.232	smars
AT4G16760	0.289		0.454	0.334	0.08	smars
AT2G37730	0.336		0.336			smars
AT5G45650	0.294		0.42	0.303	0.158	smars
AT3G42500	0.352		0.108	0.298	0.651	smars
AT3G14840	0.324	0.199	0.418	0.178	0.502	smars
AT5G40890	0.321	0.094	0.503	0.164	0.523	smars
AT4G37470	0.333	0.415	0.618	0.194	0.107	smars
AT4G04760	0.338		0.338			smars
AT3G32260	0.339		0.339			smars
AT4G16146	0.308	0.266	0.454	0.39	0.122	smars
AT3G19450	0.333		0.125	0.34	0.535	smars
AT1G49360	0.494	0.494				smars
AT3G58790	0.31	0.003	0.709	0.385	0.141	smars
AT1G77280	0.303	0.185	0.477	0.393	0.159	smars
AT3G03610	0.309		0.346	0.299	0.281	smars
AT1G35880	0.342		0.342			smars
AT3G45800	0.343		0.343			smars
AT3G43630	0.342		0.123	0.562		smars
AT3G44300	0.316		0.261	0.362	0.325	smars
AT5G61520	0.321		0.475	0.074	0.414	smars
AT2G29920	0.345		0.345			smars
AT2G38590	0.345		0.345			smars
AT5G39630	0.345		0.345			smars
AT1G12660	0.346		0.346			smars
AT4G12440	0.32		0.331	0.31		smars
AT2G02270	0.347		0.347			smars
AT2G27290	0.318		0.404	0.222	0.327	smars
AT4G03660	0.35		0.35			smars
AT4G33020	0.35		0.35			smars
AT1G43940	0.351		0.351			smars
AT3G06750	0.317		0.482	0.188	0.28	smars
AT2G34310	0.361		0.131	0.338	0.614	smars
AT2G18960	0.337	0.322	0.529	0.169	0.326	smars
AT1G44318	0.353		0.353			smars
AT3G19160	0.353		0.353			smars
AT5G38450	0.354		0.354			smars
AT2G24950	0.356		0.356			smars
AT4G05260	0.357		0.357			smars
AT4G09490	0.316		0.428	0.39	0.129	smars
AT2G03260	0.403		0.263	0.211	0.736	smars
AT1G77100	0.358		0.358			smars
AT1G34440	0.359		0.359			smars
AT5G28800	0.359		0.359			smars
AT2G06430	0.348		0.147	0.447	0.451	smars
AT5G45090	0.363		0.455	0.065	0.568	smars
AT5G65370	0.341		0.282	0.4		smars
AT3G30560	0.362		0.362			smars
AT2G18590	0.362		0.362			smars
AT3G07570	0.407		0.354	0.142	0.724	smars
AT1G03880	0.364		0.364			smars
AT2G16360	0.334		0.426	0.242		smars
AT1G44920	0.331		0.643	0.22	0.128	smars
AT3G24270	0.364		0.364			smars
AT1G50730	0.384		0.86	0.227	0.067	smars
AT2G04530	0.339		0.635	0.147	0.234	smars
AT4G02020	0.338	0.044	0.472	0.41	0.424	smars
AT4G00070	0.365		0.365			smars
AT1G62340	0.366		0.366			smars
AT1G42220	0.367		0.367			smars
AT2G42480	0.394		0.259		0.529	smars
AT3G18295	0.365	0.033	0.742	0.222	0.464	smars
AT4G16600	0.369		0.369			smars
AT2G07190	0.371		0.371			smars
AT3G54610	0.34	0.119	0.538	0.342	0.36	smars
AT4G08340	0.372		0.372			smars
AT1G42700	0.373		0.373			smars
AT4G36670	0.337		0.602	0.24	0.171	smars
AT2G45780	0.373		0.373			smars
AT2G28170	0.373		0.373			smars
AT1G71220	0.446	0.709	0.321	0.457	0.296	smars
AT5G37810	0.374		0.374			smars
AT1G43780	0.374		0.374			smars
AT1G63200	0.374		0.374			smars
AT2G26110	0.387	0.081	0.333	0.479	0.655	smars
AT1G54440	0.347	0.116	0.468	0.473	0.332	smars
AT4G23070	0.376		0.376			smars
AT5G48630	0.337		0.501	0.327	0.184	smars
AT3G45990	0.377		0.377			smars
AT5G26110	0.372	0.388	0.465	0.377	0.257	smars
AT4G11170	0.378		0.378			smars
AT4G13380	0.41		0.036	0.518	0.676	smars
AT4G19520	0.362			0.261	0.463	smars
AT1G26350	0.38		0.38			smars
AT4G11230	0.399		0.758	0.041		smars
AT4G25550	0.348		0.454	0.301	0.288	smars
AT4G18100	0.379	0.407	0.558	0.449	0.103	smars
AT1G76720	0.373		0.385	0.259	0.475	smars
AT5G19270	0.384		0.384			smars
AT5G20340	0.385		0.385			smars
AT3G58010	0.371		0.457	0.204	0.453	smars
AT3G52240	0.373	0.133	0.503	0.33	0.526	smars
AT2G32620	0.457		0.06	0.514	0.797	smars
AT3G49930	0.382		0.434	0.239	0.472	smars
AT1G20940	0.393		0.393			smars
AT1G33810	0.364		0.6	0.255	0.239	smars
AT1G62620	0.364		0.526		0.203	smars
AT1G35970	0.395		0.395			smars
AT3G11180	0.397		0.397			smars
AT2G07320	0.398		0.398			smars
AT1G43590	0.399		0.399			smars
AT1G44090	0.399		0.399			smars
AT5G55080	0.399		0.399			smars
AT2G05530	0.399		0.399			smars
AT1G32840	0.423		0.181	0.51	0.578	smars
AT2G18890	0.367		0.536	0.339	0.227	smars
AT3G46730	0.405		0.405			smars
AT5G64280	0.463	0.341	0.796	0.117	0.597	smars
AT2G04870	0.378			0.392	0.364	smars
AT1G54770	0.431	0.511	0.522	0.465	0.228	smars
AT4G15310	0.409		0.409			smars
AT2G04970	0.41		0.41			smars
AT5G29010	0.411		0.411			smars
AT5G24510	0.411		0.411			smars
AT5G48950	0.394		0.45	0.361	0.371	smars
AT2G15920	0.415		0.415			smars
AT1G43330	0.417		0.417			smars
AT5G07400	0.417		0.417			smars
AT5G38360	0.395		0.467	0.39	0.329	smars
AT5G43610	0.403		0.486		0.32	smars
AT5G11570	0.42		0.42			smars
AT1G22600	0.422		0.422			smars
AT5G37480	0.403		0.481	0.366	0.361	smars
AT3G42820	0.423		0.423			smars
AT5G18400	0.418	0.153	0.612	0.46	0.446	smars
AT3G53820	0.427		0.427			smars
AT1G52990	0.429		0.429			smars
AT5G16800	0.406		0.573	0.343	0.302	smars
AT5G23440	0.418		0.655	0.278	0.319	smars
AT5G27480	0.394			0.394		smars
AT2G37680	0.412		0.554	0.328	0.353	smars
AT2G21040	0.432		0.432			smars
AT1G14560	0.41		0.591	0.458	0.181	smars
AT3G32270	0.572		0.179	0.74	0.797	smars
AT4G01890	0.434		0.434			smars
AT4G33800	0.434		0.434			smars
AT4G17410	0.435		0.435			smars
AT2G31930	0.435		0.435			smars
AT5G50950	0.428		0.55	0.273	0.461	smars
AT5G41280	0.435		0.435			smars
AT4G31280	0.426			0.405	0.447	smars
AT2G15260	0.436		0.436			smars
AT5G11180	0.437		0.437			smars
AT2G29820	0.437		0.437			smars
AT1G08040	0.488	0.213	0.449	0.564	0.724	smars
AT2G41170	0.476	0.023	0.633	0.549	0.699	smars
AT4G16050	0.404			0.404		smars
AT5G03900	0.426		0.614	0.307	0.356	smars
AT1G11760	0.463		0.357	0.545	0.489	smars
AT1G22720	0.446		0.446			smars
AT2G16960	0.446		0.446			smars
AT3G25630	0.449		0.449			smars
AT1G30150	0.449		0.449			smars
AT4G35170	0.452		0.452			smars
AT2G15740	0.455		0.455			smars
AT5G19630	0.485	0.278	0.581	0.643	0.44	smars
AT4G18400	0.442		0.619	0.392	0.314	smars
AT1G12530	0.478	0.309	0.581	0.516	0.506	smars
AT4G18590	0.453		0.709	0.388	0.262	smars
AT4G09710	0.457		0.457			smars
AT1G47630	0.451		0.536	0.373	0.443	smars
AT4G11180	0.461		0.461			smars
AT3G59790	0.461		0.461			smars
AT4G17890	0.476		0.524	0.65	0.254	smars
AT1G75610	0.46			0.499	0.422	smars
AT2G26130	0.464		0.464			smars
AT5G23800	0.464		0.464			smars
AT1G20800	0.469		0.469			smars
AT2G07280	0.469		0.469			smars
AT4G33620	0.47		0.47			smars
AT4G09670	0.523	0.436	0.551	0.604	0.499	smars
AT3G03070	0.552	0.132	0.671	0.57	0.836	smars
AT2G22830	0.472		0.676	0.52	0.221	smars
AT4G15100	0.472		0.472			smars
AT1G05180	0.512	0.259	0.667	0.501	0.62	smars
AT2G29080	0.578	0.638	0.512	0.572	0.591	smars
AT3G18350	0.524		0.398	0.663	0.512	smars
AT5G40210	0.481		0.533	0.395	0.513	smars
AT5G11430	0.49		0.539	0.365	0.565	smars
AT1G49110	0.478		0.478			smars
AT4G28360	0.484		0.698	0.5	0.254	smars
AT2G16820	0.507			0.6	0.414	smars
AT3G56580	0.485		0.632	0.548	0.275	smars
AT4G20250	0.535			0.415	0.655	smars
AT5G28510	0.485		0.485			smars
AT5G28720	0.486		0.486			smars
AT3G18460	0.486		0.486			smars
AT5G14500	0.498		0.701	0.37	0.423	smars
AT2G19150	0.489		0.489			smars
AT1G72870	0.491		0.491			smars
AT4G11730	0.491		0.491			smars
AT4G18650	0.493		0.493			smars
AT1G64410	0.551			0.436	0.666	smars
AT2G04680	0.494		0.494			smars
AT5G45640	0.495		0.495			smars
AT2G04750	0.497		0.497			smars
AT3G51940	0.53		0.482	0.49	0.616	smars
AT4G14160	0.624	0.549	0.578	0.64	0.727	smars
AT1G70840	0.54			0.519	0.56	smars
AT2G16840	0.502		0.502			smars
AT1G19320	0.506		0.506			smars
AT1G52520	0.526		0.539	0.484	0.556	smars
AT4G13610	0.507		0.507			smars
AT1G68380	0.508		0.508			smars
AT2G44980	0.522		0.629	0.436	0.503	smars
AT1G34740	0.568			0.507	0.63	smars
AT5G36150	0.514		0.514			smars
AT1G11360	0.58		0.601	0.38	0.757	smars
AT4G37360	0.516		0.516			smars
AT5G36090	0.584			0.532	0.635	smars
AT2G13430	0.523		0.523			smars
AT1G70630	0.525		0.525			smars
AT1G02960	0.606		0.498	0.631	0.689	smars
AT1G18200	0.53		0.53			smars
AT1G55700	0.532		0.532			smars
AT1G56350	0.57		0.696	0.481	0.533	smars
AT3G04150	0.536		0.536			smars
AT2G22040	0.61		0.537	0.545	0.747	smars
AT2G20620	0.539		0.539			smars
AT3G19840	0.606		0.708	0.408	0.703	smars
AT5G37710	0.589		0.758	0.581	0.427	smars
AT3G44950	0.685			0.548	0.821	smars
AT2G06960	0.542		0.542			smars
AT1G79330	0.543		0.543			smars
AT2G01810	0.543		0.543			smars
AT4G22750	0.627		0.608	0.496	0.779	smars
AT5G38100	0.556		0.556			smars
AT2G34360	0.559		0.559			smars
AT5G48100	0.56		0.56			smars
AT2G27320	0.561		0.561			smars
AT2G18870	0.667		0.56	0.681	0.759	smars
AT1G49810	0.564		0.564			smars
AT5G38370	0.569		0.569			smars
AT3G29380	0.57		0.57			smars
AT1G66780	0.573		0.573			smars
AT4G13760	0.581		0.581			smars
AT4G38070	0.587		0.587			smars
AT4G08840	0.595		0.595			smars
AT2G46880	0.597		0.597			smars
AT5G05030	0.602		0.602			smars
AT3G07250	0.614		0.614			smars
AT5G40050	0.661		0.661			smars
AT5G19020	0.675		0.675			smars
AT3G42830	0.698		0.698			smars
AT3G26040	0.784		0.784			smars
AT4G11280	0.339		0.54	0.063	0.415	smars
AT4G11310	0.024		0.002	0.064	0.005	smars
AT1G03410	0.35		0.358	0.24	0.452	smars
AT5G35730	0.369		0.291	0.264	0.553	smars
AT1G12450	0.327		0.496	0.44	0.045	smars
AT4G04010	0.346		0.265	0.42	0.352	smars
AT5G40460	0.367		0.339	0.234	0.53	smars
AT2G25350	0.356		0.352	0.261	0.456	smars
AT5G41460	0.372		0.775	0.101	0.239	smars
AT5G35880	0.352		0.288	0.369	0.399	smars
AT3G51590	0.045	0	0.135	0		smars
AT5G04680	0.369		0.332	0.273	0.501	smars
AT1G54990	0.357		0.414	0.308	0.348	smars
AT2G16990	0.346		0.519	0.374	0.144	smars
AT3G57190	0.38		0.31	0.361	0.469	smars
AT4G04850	0.363		0.44	0.284	0.365	smars
AT1G32680	0.418		0.145	0.487	0.623	smars
AT5G56880	0.425		0.14	0.626	0.51	smars
AT2G03330	0.38		0.487	0.208	0.444	smars
AT1G61120	0.035		0.036	0.069	0	smars
AT4G19450	0.362		0.517	0.327	0.243	smars
AT4G39160	0.438		0.13	0.63	0.553	smars
AT1G24490	0.385		0.375	0.376	0.404	smars
AT5G17820	0.047	0	0.143	0		smars
AT2G30420	0.032	0.008	0.005	0.084		smars
AT2G34550	0.45	0	0.594	0.756		smars
AT1G27150	0.377		0.491	0.321	0.32	smars
AT4G05150	0.396		0.618	0.184	0.384	smars
AT5G15180	0.033		0.054	0	0.045	smars
AT5G35270	0.386		0.462	0.423	0.273	smars
AT1G34270	0.417		0.303	0.48	0.467	smars
AT3G10650	0.409		0.373	0.399	0.455	smars
AT3G11745	0.397		0.433	0.388	0.37	smars
AT1G31710	0.034	0.045	0.03	0.027		smars
AT3G02280	0.406		0.414	0.489	0.315	smars
AT2G39010	0.404		0.438	0.426	0.348	smars
AT2G33820	0.425		0.421	0.591	0.263	smars
AT4G10890	0.406		0.455	0.425	0.339	smars
AT2G06010	0.422		0.398	0.536	0.332	smars
AT4G01650	0.442		0.4	0.35	0.576	smars
AT1G53020	0.5		0.205	0.614	0.68	smars
AT5G24000	0.409		0.59	0.331	0.305	smars
AT1G74940	0.42		0.529	0.305	0.426	smars
AT3G26330	0.044	0	0.054	0.079		smars
AT5G24450	0.426		0.549	0.291	0.438	smars
AT4G31980	0.416		0.567	0.442	0.237	smars
AT2G39160	0.532		0.225	0.609	0.762	smars
AT5G45380	0.042		0.12	0.005	0.002	smars
AT2G40820	0.422		0.549	0.49	0.227	smars
AT3G53240	0.425		0.637	0.344	0.294	smars
AT5G34900	0.479		0.307	0.535	0.595	smars
AT5G19310	0.455		0.4	0.425	0.541	smars
AT3G05420	0.458		0.786	0.343	0.244	smars
AT1G55130	0.43		0.538	0.462	0.29	smars
AT1G17060	0.043	0.025	0.099	0.006		smars
AT5G37130	0.524		0.771	0.119	0.681	smars
AT5G28530	0.472		0.519	0.275	0.622	smars
AT4G30820	0.457		0.704	0.324	0.343	smars
AT4G28020	0.466		0.488	0.354	0.557	smars
AT5G12400	0.469		0.442	0.419	0.547	smars
AT3G05220	0.45		0.528	0.389	0.433	smars
AT5G37950	0.034		0.007	0.073	0.023	smars
AT3G18160	0.478		0.729	0.26	0.447	smars
AT5G18590	0.462		0.552	0.354	0.479	smars
AT2G07370	0.457		0.572	0.421	0.379	smars
AT3G44735	0.493		0.455	0.409	0.616	smars
AT1G09480	0.462		0.595	0.491	0.299	smars
AT4G31710	0.521		0.381	0.601	0.58	smars
AT2G18530	0.592		0.337	0.717	0.724	smars
AT4G11560	0.528		0.481	0.394	0.708	smars
AT5G41580	0.493		0.605	0.353	0.519	smars
AT5G45900	0.565		0.933	0.556	0.206	smars
AT2G29120	0.045		0.081	0.052	0.003	smars
AT1G57760	0.51		0.459	0.531	0.541	smars
AT3G20940	0.039		0.041	0.003	0.072	smars
AT4G01350	0.531		0.447	0.507	0.639	smars
AT4G24800	0.493		0.589	0.469	0.421	smars
AT2G19950	0.572		0.422	0.508	0.784	smars
AT5G19470	0.512		0.524	0.577	0.434	smars
AT2G16340	0.587		0.422	0.567	0.771	smars
AT5G52710	0.057	0	0.16	0.012		smars
AT5G37590	0.53		0.736	0.538	0.316	smars
AT4G14950	0.546		0.618	0.584	0.434	smars
AT4G39820	0.545		0.606	0.496	0.532	smars
AT2G26780	0.561		0.758	0.504	0.42	smars
AT2G16950	0.572		0.589	0.453	0.673	smars
AT5G61140	0.57		0.549	0.621	0.539	smars
AT1G06080	0.054		0.066	0.096	0	smars
AT1G58050	0.597		0.514	0.62	0.656	smars
AT5G36870	0.581		0.613	0.464	0.667	smars
AT4G21060	0.573		0.701	0.477	0.542	smars
AT3G62730	0.061	0	0.183		0.002	smars
AT5G02990	0.63		0.569	0.586	0.734	smars
AT2G23540	0.04	0.003		0.098	0.02	smars
AT3G58090	0.619		0.655	0.602	0.6	smars
AT2G42700	0.664		0.633	0.552	0.807	smars
AT3G03700	0.048		0.066	0.014	0.065	smars
AT2G27550	0.064	0	0.107	0.084		smars
AT5G28220	0.656		0.686	0.59	0.691	smars
AT4G13230	0.05		0.012	0.125	0.014	smars
AT4G13660	0.06	0.097	0.078	0.005		smars
AT2G35710	0.059		0.117	0.051	0.009	smars
AT1G77690	0.049		0.017	0.026	0.104	smars
AT1G30250	0.061		0.136	0.001	0.046	smars
AT4G15340	0.07	0.023	0.187	0		smars
AT1G30700	0.069		0.184	0.019	0.003	smars
AT2G22330	0.057		0.021	0.061	0.089	smars
AT3G28790	0.078		0.234	0	0	smars
AT5G39520	0.073		0.208	0	0.013	smars
AT4G16740	0.081	0.017	0.225		0	smars
AT2G32270	0.081	0	0.239	0.005		smars
AT4G03060	0.073		0.11	0.082	0.028	smars
AT4G04540	0.061	0.01		0.162	0.011	smars
AT5G04970	0.081	0.049	0.185	0.009		smars
AT2G19070	0.091	0	0.271	0.003		smars
AT4G37310	0.067	0.001		0.177	0.023	smars
AT1G02200	0.071		0	0.042	0.17	smars
AT4G22640	0.097	0	0.292		0	smars
AT1G66280	0.094	0.013	0.269	0		smars
AT5G44380	0.094		0.24	0.002	0.038	smars
AT4G31910	0.106	0.232	0.082	0.004		smars
AT1G56670	0.088		0.048	0.122	0.095	smars
AT1G61930	0.102	0.093	0.166	0.048		smars
AT5G23270	0.101		0.257	0.045	0.001	smars
AT3G50300	0.102	0.048	0.221	0.036		smars
AT5G01320	0.097		0.19	0.016	0.084	smars
AT5G38280	0.105	0.064	0.195	0.056		smars
AT3G28090	0.097		0.107	0.03	0.155	smars
AT1G64060	0.096		0.077	0.175	0.037	smars
AT1G22440	0.116	0.185	0.16	0.003		smars
AT2G34790	0.093		0.007	0.121	0.151	smars
AT5G22860	0.086	0.019		0.204	0.034	smars
AT1G31310	0.104		0.238	0.026	0.048	smars
AT1G02450	0.104		0.129	0.096	0.086	smars
AT5G42860	0.106		0.258	0.046	0.016	smars
AT5G45080	0.113	0	0.319	0.021		smars
AT5G09550	0.109		0.314	0.014	0.001	smars
AT3G43190	0.116	0.139	0.17	0.04		smars
AT1G33790	0.114	0.005	0.273	0.066		smars
AT5G43870	0.099		0.046	0.223	0.029	smars
AT1G47980	0.118	0	0.351	0.002		smars
AT4G04840	0.119	0	0.178	0.178		smars
AT5G07660	0.112		0.178	0.092	0.066	smars
AT1G31540	0.096	0.031		0.152	0.105	smars
AT3G49900	0.1	0.065		0.205	0.029	smars
AT1G59500	0.111		0.004	0.078	0.251	smars
AT1G22760	0.124	0	0.354	0.019		smars
AT1G78970	0.11	0.174		0.033	0.122	smars
AT4G03150	0.115		0.07	0.169	0.108	smars
AT1G59780	0.128	0	0.352	0.033		smars
AT4G22870	0.127		0.279	0.095	0.008	smars
AT5G05340	0.125	0.06	0.291		0.025	smars
AT4G12490	0.129		0.326	0.059	0.002	smars
AT1G01200	0.129		0.275	0.079	0.032	smars
AT4G28080	0.131		0.201	0.154	0.037	smars
AT3G25830	0.133	0	0.398	0.001		smars
AT3G16360	0.132		0.244	0.001	0.152	smars
AT3G26170	0.125		0.016	0.099	0.261	smars
AT2G06090	0.135	0	0.407		0	smars
AT2G39830	0.131		0.067	0.108	0.217	smars
AT3G52400	0.136		0.289	0.096	0.023	smars
AT4G21850	0.134		0.347	0.002	0.054	smars
AT3G05460	0.135	0	0.4		0.006	smars
AT2G41370	0.136	0.268		0.028	0.112	smars
AT5G63580	0.133		0.062	0.177	0.162	smars
AT5G65140	0.137		0.059	0.143	0.209	smars
AT1G41830	0.143		0.174	0.16	0.096	smars
AT4G25860	0.148		0.137	0.052	0.253	smars
AT2G39420	0.149		0.289	0.125	0.033	smars
AT5G45960	0.136	0		0.187	0.222	smars
AT1G11700	0.151		0.099	0.029	0.324	smars
AT4G25960	0.137		0.007	0.265	0.138	smars
AT1G70560	0.152		0.348	0.059	0.05	smars
AT1G78060	0.157		0.208	0.059	0.204	smars
AT5G44820	0.156		0.272	0.099	0.098	smars
AT2G26480	0.157		0.257	0.175	0.038	smars
AT2G23760	0.158		0.291	0.163	0.02	smars
AT5G23210	0.161		0.214	0.125	0.143	smars
AT1G01110	0.162		0.237	0.096	0.153	smars
AT5G65090	0.161		0.302	0.16	0.021	smars
AT5G54250	0.16	0.006		0.072	0.402	smars
AT4G10640	0.154		0.112	0.289	0.062	smars
AT4G36220	0.151		0.063	0.26	0.129	smars
AT1G69850	0.149		0.04	0.284	0.124	smars
AT3G62230	0.158		0.457	0.015	0.002	smars
AT5G39580	0.167	0.106	0.38	0.016		smars
AT5G59810	0.16		0.462	0.018	0.001	smars
AT1G17830	0.156		0.022	0.208	0.239	smars
AT2G35730	0.165		0.38	0.102	0.012	smars
AT4G25830	0.17		0.181	0.157	0.171	smars
AT1G80870	0.167		0.126	0.174	0.201	smars
AT1G70550	0.167		0.209	0.251	0.04	smars
AT4G21070	0.175		0.197	0.101	0.226	smars
AT3G26450	0.166		0.083	0.208	0.207	smars
AT1G09790	0.168	0	0.427		0.077	smars
AT1G22360	0.172		0.086	0.172	0.26	smars
AT2G23620	0.172		0.446	0.069	0.001	smars
AT2G15340	0.17	0	0.508		0.003	smars
AT3G09960	0.172	0.011	0.461	0.045		smars
AT1G24150	0.177		0.336	0.158	0.036	smars
AT1G48480	0.169		0.075	0.255	0.176	smars
AT5G23820	0.18		0.144	0.189	0.206	smars
AT5G54400	0.178		0.365	0.105	0.065	smars
AT4G01430	0.173		0.419	0.012	0.089	smars
AT3G48550	0.184		0.082	0.159	0.31	smars
AT2G43920	0.195		0.021	0.1	0.465	smars
AT2G45340	0.187		0.196	0.173	0.192	smars
AT5G38760	0	0		0	0	smars
AT1G61820	0.195		0.169	0.073	0.342	smars
AT1G14260	0.172		0.043	0.38	0.093	smars
AT4G08300	0.182	0.008		0.16	0.378	smars
AT5G35370	0.191		0.232	0.113	0.228	smars
AT1G27480	0.179	0.227		0.254	0.057	smars
AT2G27920	0.186		0.341	0.169	0.047	smars
AT1G23040	0.194		0.254	0.053	0.275	smars
AT2G14900	0.184		0.073	0.229	0.248	smars
AT3G18830	0.188		0.361	0.141	0.063	smars
AT1G13130	0.177	0.058		0.24	0.232	smars
AT1G68230	0.193		0.297	0.14	0.143	smars
AT5G38990	0.193		0.321	0.121	0.137	smars
AT2G39440	0.203		0.176	0.101	0.333	smars
AT3G46490	0.195		0.303	0.231	0.051	smars
AT2G34070	0.2		0.048	0.199	0.354	smars
AT4G14550	0.197		0.238	0.283	0.07	smars
AT4G37410	0.204	0.13	0.413	0.069		smars
AT4G15290	0.266		0.039	0.029	0.731	smars
AT4G04750	0.2		0.219	0.233	0.148	smars
AT5G23010	0.209		0.218	0.174	0.233	smars
AT2G45830	0.213	0.21	0.403	0.028		smars
AT4G16620	0.208	0.196	0.424		0.004	smars
AT2G24980	0.227		0.193	0.015	0.473	smars
AT5G23810	0.205		0.271	0.211	0.133	smars
AT3G14890	0.205		0.197	0.256	0.163	smars
AT5G48000	0.013	0.01	0.014	0.015		smars
AT5G57180	0.232	0.369		0.101	0.225	smars
AT4G36580	0.204		0.09	0.289	0.232	smars
AT2G45750	0.276		0.086	0.025	0.716	smars
AT1G65920	0.226		0.145	0.141	0.393	smars
AT1G02310	0.212		0.376	0.071	0.189	smars
AT3G42640	0.209		0.427	0.199	0.002	smars
AT3G45860	0.207		0.6	0.011	0.011	smars
AT1G21500	0.209		0.452	0.155	0.02	smars
AT1G17650	0.209		0.467	0.129	0.032	smars
AT3G28080	0.215		0.377	0.079	0.188	smars
AT1G21520	0.217		0.641	0.005	0.004	smars
AT5G25620	0.228	0.063		0.137	0.483	smars
AT1G23550	0.223		0.254	0.21	0.206	smars
AT3G26310	0.213		0.065	0.346	0.229	smars
AT1G18280	0.026	0	0.079	0		smars
AT1G33170	0.22		0.264	0.281	0.115	smars
AT3G52820	0.222		0.162	0.307	0.198	smars
AT1G79700	0.234		0.19	0.185	0.328	smars
AT1G62800	0.231		0.34	0.081	0.273	smars
AT1G55020	0.228		0.394	0.071	0.218	smars
AT4G30020	0.232		0.282	0.182	0.233	smars
AT4G36830	0.234		0.343	0.068	0.291	smars
AT4G35150	0.232		0.672	0.014	0.01	smars
AT2G32860	0.241		0.289	0.107	0.329	smars
AT3G29210	0.242		0.09	0.223	0.413	smars
AT3G02820	0.229		0.385	0.181	0.122	smars
AT5G13410	0.233		0.286	0.241	0.173	smars
AT1G51830	0.018	0.018	0.027	0.007		smars
AT1G62870	0.23		0.454	0.171	0.064	smars
AT1G32090	0.233		0.163	0.359	0.177	smars
AT1G08670	0.021	0.001	0.044	0.017		smars
AT1G04600	0.236		0.608	0.096	0.004	smars
AT4G16240	0.231		0.424	0.201	0.068	smars
AT5G48790	0.237		0.344	0.213	0.153	smars
AT1G25230	0.238		0.311	0.239	0.164	smars
AT3G45130	0.25		0.072	0.559	0.119	smars
AT2G26870	0.241		0.174	0.353	0.197	smars
AT3G17860	0.248		0.208	0.276	0.26	smars
AT5G24950	0.329		0.135	0.1	0.753	smars
AT4G01440	0.248		0.44	0.027	0.277	smars
AT2G25420	0.246		0.42	0.175	0.145	smars
AT4G03050	0.255		0.447	0.001	0.318	smars
AT1G18870	0.312		0.215	0.077	0.645	smars
AT2G04360	0.252		0.439	0.159	0.157	smars
AT1G80520	0.255		0.429	0.186	0.15	smars
AT2G22990	0.263	0.228		0.237	0.323	smars
AT5G12390	0.253		0.494	0.201	0.065	smars
AT5G45590	0.258		0.311	0.332	0.132	smars
AT4G12430	0.254		0.431	0.29	0.042	smars
AT4G13800	0.267		0.384	0.159	0.258	smars
AT3G56990	0.266		0.318	0.242	0.237	smars
AT4G03140	0.278		0.094	0.569	0.172	smars
AT4G23490	0.269		0.303	0.229	0.274	smars
AT4G07400	0.277		0.078	0.323	0.429	smars
AT3G27540	0.277		0.229	0.254	0.348	smars
AT3G12920	0.27		0.174	0.373	0.264	smars
AT1G68710	0.262		0.457	0.234	0.095	smars
AT1G12140	0.265		0.445	0.205	0.144	smars
AT5G05060	0.276		0.257	0.288	0.283	smars
AT5G61730	0.283	0.247	0.419		0.183	smars
AT4G01130	0.276		0.208	0.369	0.252	smars
AT5G06610	0.307		0.218	0.191	0.513	smars
AT2G25160	0.036	0	0.107	0		smars
AT2G29090	0.269		0.471	0.228	0.107	smars
AT5G18570	0.279		0.526	0.158	0.154	smars
AT4G20370	0.293		0.677	0.101	0.101	smars
AT5G49800	0.291		0.048	0.484	0.34	smars
AT4G29140	0.023	0.008	0.033	0.03		smars
AT2G04980	0.305		0.117	0.335	0.463	smars
AT2G22190	0.32		0.314	0.151	0.493	smars
AT1G49930	0.297		0.344	0.215	0.332	smars
AT2G21530	0.28		0.488	0.282	0.07	smars
AT1G02460	0.32		0.088	0.623	0.249	smars
AT5G16710	0.284		0.435	0.265	0.153	smars
AT5G48110	0.035	0	0.104	0		smars
AT4G07670	0.291		0.497	0.159	0.217	smars
AT4G16850	0.405		0.239	0.142	0.835	smars
AT2G31030	0.329		0.387	0.043	0.558	smars
AT2G23690	0.29	0.008	0.507	0.354		smars
AT1G28230	0.308		0.696	0.054	0.173	smars
AT2G22970	0.295		0.373	0.306	0.206	smars
AT1G35530	0.292		0.572	0.198	0.105	smars
AT5G08410	0.301		0.655	0.177	0.072	smars
AT5G38030	0.025	0.009	0.043	0.024		smars
AT3G02885	0.316		0.464	0.031	0.452	smars
AT2G42570	0.324		0.399	0.101	0.471	smars
AT1G59720	0.298		0.4	0.286	0.208	smars
AT1G65590	0.298		0.366	0.367	0.162	smars
AT3G20660	0.344		0.81	0.159	0.062	smars
AT4G20300	0.315		0.224	0.511	0.211	smars
AT4G08480	0.304		0.521	0.088	0.303	smars
AT1G01330	0.337		0.393	0.135	0.482	smars
AT1G08990	0.03	0.005	0.072	0.011		smars
AT3G23270	0.026	0	0.043		0.037	smars
AT1G53620	0.343		0.029	0.468	0.532	smars
AT5G02800	0.334		0.418	0.143	0.441	smars
AT5G51100	0.31		0.516	0.238	0.176	smars
AT2G17960	0.342		0.07	0.46	0.496	smars
AT4G33110	0.345		0.337	0.235	0.463	smars
AT3G15770	0.335		0.337	0.287	0.382	smars
AT2G14800	0.331		0.317	0.453	0.222	smars
AT1G66240	0.339	0.241	0.648	0.273	0.195	smars
AT2G23140	0.361	0.022	0.349	0.544	0.531	smars
AT5G51300	0.381	0.492	0.378	0.338	0.314	smars
AT3G09980	0.412	0.605	0.36	0.317	0.368	smars
AT1G61740	0.345	0.131	0.586	0.225	0.439	smars
AT3G24506	0.402	0.499	0.344	0.29	0.475	smars
AT5G03340	0.402	0.166	0.191	0.589	0.665	smars
AT5G25940	0.368	0.164	0.301	0.541	0.465	smars
AT4G23820	0.352	0.181	0.642	0.212	0.373	smars
AT5G65520	0.387	0.334	0.324	0.335	0.555	smars
AT3G03690	0.366	0.257	0.466	0.248	0.494	smars
AT5G11890	0.36	0.356	0.517	0.309	0.258	smars
AT2G02150	0.386	0.067	0.361	0.45	0.667	smars
AT2G31660	0.358	0.157	0.394	0.483	0.398	smars
AT2G14260	0.412	0.338	0.292	0.329	0.687	smars
AT5G35620	0.379	0.391	0.404	0.43	0.29	smars
AT2G15200	0.374		0.267	0.482		smars
AT1G26100	0.407	0.178	0.893	0.305	0.253	smars
AT3G50380	0.358	0.039	0.593	0.49	0.31	smars
AT4G24650	0.048	0	0.097			smars
AT3G44440	0.37			0.272	0.468	smars
AT3G62620	0.41	0.515	0.402	0.419	0.305	smars
AT1G56530	0.349			0.36	0.338	smars
AT2G16850	0.398	0.321	0.315	0.537	0.421	smars
AT4G13020	0.411	0.454	0.621	0.167	0.403	smars
AT1G75800	0.414	0.538	0.472	0.386	0.263	smars
AT1G31340	0.372	0.209	0.488	0.424	0.368	smars
AT2G03220	0.386	0.367	0.487	0.434	0.258	smars
AT1G61890	0.39	0.261	0.673	0.221	0.405	smars
AT3G04490	0.423	0.371	0.474			smars
AT1G23950	0.443	0.219	0.299	0.491	0.765	smars
AT5G56040	0.398	0.226	0.586	0.248	0.531	smars
AT2G28240	0.454	0.322	0.294	0.438	0.763	smars
AT2G28080	0.424	0.529	0.528	0.454	0.183	smars
AT5G34930	0.4	0.11	0.486	0.638	0.367	smars
AT1G79280	0.414	0.095	0.515	0.352	0.694	smars
AT4G04880	0.389	0.151	0.472	0.496	0.438	smars
AT3G49490	0.395	0.338	0.595	0.361	0.289	smars
AT4G01570	0.434	0.308	0.341	0.6	0.489	smars
AT3G20560	0.4	0.12	0.686	0.348	0.446	smars
AT4G30470	0.399	0.303	0.562	0.456	0.274	smars
AT1G21820	0.411	0.041	0.521	0.54	0.541	smars
AT5G11850	0.404	0.238	0.553	0.34	0.485	smars
AT2G25170	0.42	0.27	0.786	0.384	0.242	smars
AT2G26350	0.416	0.005	0.578	0.605	0.476	smars
AT4G14070	0.436	0.325	0.743	0.214	0.464	smars
AT1G71950	0.412	0.077	0.56	0.614	0.397	smars
AT5G37780	0.417	0.256	0.515	0.35	0.546	smars
AT4G18990	0.388		0.533		0.243	smars
AT1G44750	0.445	0.211	0.83	0.275	0.465	smars
AT1G12930	0.427	0	0.604	0.528	0.575	smars
AT3G61110	0.463	0.561	0.712	0.444	0.135	smars
AT3G54860	0.424	0.149	0.53	0.398	0.619	smars
AT2G02850	0.036	0.027	0.083	0.035	0	smars
AT1G23980	0.477	0.113	0.411	0.66	0.722	smars
AT3G47590	0.427	0.37	0.543	0.356	0.439	smars
AT1G35480	0.397			0.483	0.311	smars
AT1G75990	0.446	0.102	0.826	0.438	0.416	smars
AT4G31410	0.456	0.292	0.76	0.248	0.525	smars
AT1G53050	0.42	0.236	0.63	0.47	0.342	smars
AT1G17410	0.465	0.011	0.55	0.57	0.728	smars
AT3G27100	0.517	0.472	0.442	0.354	0.801	smars
AT2G01970	0.432	0.194	0.694	0.482	0.357	smars
AT1G07030	0.494	0.502	0.417	0.646	0.412	smars
AT4G23040	0.474	0.039	0.544	0.642	0.671	smars
AT3G55920	0.448	0.324	0.602	0.592	0.272	smars
AT3G52610	0.474	0.23	0.707	0.324	0.637	smars
AT3G49120	0.031	0.02	0.005	0.06	0.039	smars
AT2G41300	0.044		0.05	0.038		smars
AT5G11720	0.471	0.327	0.525	0.498	0.533	smars
AT5G42900	0.442			0.489	0.394	smars
AT3G43530	0.443			0.478	0.409	smars
AT5G19280	0.52	0.264	0.477	0.712	0.626	smars
AT4G22110	0.045		0.046	0.045		smars
AT2G17980	0.534	0.028	0.719	0.567	0.822	smars
AT1G04630	0.045	0.033	0.056			smars
AT2G22090	0.496	0.24	0.817	0.471	0.455	smars
AT4G18260	0.501	0.266	0.623	0.423	0.692	smars
AT1G76360	0.035	0.026	0.034	0.056	0.025	smars
AT5G46020	0.538	0.198	0.525	0.721	0.707	smars
AT2G43370	0.541	0.426	0.805	0.454	0.477	smars
AT2G26140	0.563	0.303	0.543	0.671	0.734	smars
AT4G22020	0.595			0.374	0.816	smars
AT5G35260	0.498			0.503	0.493	smars
AT1G55620	0.576	0.167	0.789	0.641	0.706	smars
AT4G23330	0.606	0.16	0.84	0.597	0.828	smars
AT1G63750	0.039	0.011	0.043	0.052	0.052	smars
AT5G01830	0.055		0.099	0.011		smars
AT2G37130	0.037	0.041	0.006	0.043	0.058	smars
AT1G43650	0.053		0.077	0.028		smars
AT2G19860	0.612	0.418	0.756	0.648	0.627	smars
AT2G01900	0.055		0.087	0.024		smars
AT3G55190	0.049		0.087		0.012	smars
AT4G10310	0.032			0.004	0.06	smars
AT3G46380	0.592			0.504	0.68	smars
AT4G30140	0.054	0.13	0.082	0.003	0	smars
AT5G06570	0.055		0.065	0.046		smars
AT5G49790	0.611			0.585	0.637	smars
AT2G03840	0.06		0.119		0.001	smars
AT4G14400	0.048	0.004	0.117	0.017	0.055	smars
AT1G66570	0.059		0.116		0.002	smars
AT2G30770	0.045	0.022	0.035	0.111	0.013	smars
AT2G43840	0.064	0.004	0.125			smars
AT4G20050	0.052	0.005	0.172	0.005	0.025	smars
AT5G36910	0.036			0.022	0.05	smars
AT1G08090	0.073	0	0.146			smars
AT3G06160	0.041			0.073	0.009	smars
AT5G39890	0.046	0.023	0.035	0.042	0.084	smars
AT2G43610	0.061	0.147	0.097	0.001	0	smars
AT2G04100	0.052	0.008	0.105	0.025	0.07	smars
AT1G44050	0.07		0.138	0.002		smars
AT3G46900	0.054	0.009	0.12	0.056	0.032	smars
AT1G33600	0.05	0.007	0.024	0.108	0.06	smars
AT2G45220	0.057	0.207	0.01	0.01	0.001	smars
AT1G72140	0.058		0.01	0.105		smars
AT4G11760	0.001			0.002	0	smars
AT5G59990	0.06		0.008	0.113		smars
AT3G25900	0.062	0.001	0.145	0.096	0.009	smars
AT2G44480	0.067	0	0.172	0.091	0.003	smars
AT3G44540	0.057	0.007	0.103	0.014	0.106	smars
AT5G52760	0.062	0.001	0.12	0.081	0.048	smars
AT1G54020	0.066	0.008	0.199	0.055	0.003	smars
AT4G26140	0.069	0.107	0.031			smars
AT1G68170	0.051			0.072	0.031	smars
AT2G21550	0.076		0.124	0.028		smars
AT5G24410	0.085		0.169	0		smars
AT2G19110	0.061	0.079	0.063	0.068	0.035	smars
AT3G49620	0.059	0.01		0.107		smars
AT3G47340	0.069	0.045	0.176	0.054	0.001	smars
AT5G23020	0.064	0.002	0.133	0.009	0.111	smars
AT1G20070	0.069	0.09	0.121	0.066	0.001	smars
AT5G40780	0.066	0.016	0.195	0.04	0.015	smars
AT2G23170	0.068	0	0.115	0.111	0.047	smars
AT5G59490	0.069	0.073	0.187	0.004	0.014	smars
AT2G29995	0.063	0.16	0.011	0.016	0.066	smars
AT2G26700	0.071		0.015	0.127		smars
AT2G26410	0.065			0.129	0	smars
AT1G08940	0.063	0.007	0.052	0.066	0.127	smars
AT5G45970	0.082		0.138	0.025		smars
AT4G19430	0.072	0	0.15	0.068	0.071	smars
AT5G44620	0.073	0.014	0.145	0.131	0.002	smars
AT1G66090	0.066	0.067	0.078	0.017	0.102	smars
AT3G09260	0.075	0	0.188	0.097	0.013	smars
AT4G34580	0.084		0.109	0.06		smars
AT5G56300	0.071	0.031	0.15	0.073	0.031	smars
AT2G45400	0.066	0.004	0.062	0.046	0.151	smars
AT2G23060	0.072	0		0.145		smars
AT4G25780	0.078	0.178	0.079	0.056	0	smars
AT2G16210	0.077	0	0.239	0.003	0.066	smars
AT5G10170	0.069	0.003	0.067	0.063	0.142	smars
AT5G35735	0.069	0.081	0.041	0.095	0.057	smars
AT4G18550	0.077	0.178	0.059	0.071	0.001	smars
AT5G43580	0.087		0.091	0.082		smars
AT5G38790	0.083		0.061	0.105		smars
AT1G65860	0.078	0	0.134	0.074	0.105	smars
AT4G08850	0.075	0.194	0.008	0.079	0.02	smars
AT3G57840	0.078		0.092		0.064	smars
AT1G48100	0.072	0.014	0.047	0.133	0.092	smars
AT3G29250	0.078	0	0.026	0	0.289	smars
AT1G11670	0.074	0.013	0.105	0.037	0.139	smars
AT4G19240	0.096		0.19	0.002		smars
AT2G26290	0.094		0.177	0.01		smars
AT3G46270	0.096		0.188	0.004		smars
AT5G39080	0.074	0.001	0.061	0.201	0.033	smars
AT1G34580	0.098	0.001	0.195			smars
AT3G19550	0.077	0	0.005	0.005	0.301	smars
AT2G04500	0.097		0.123	0.07		smars
AT1G53680	0.084	0	0.17	0.003	0.165	smars
AT2G39700	0.086	0.004	0.265	0.068	0.004	smars
AT1G65730	0.079	0.108	0.056	0.052	0.099	smars
AT2G23960	0.097	0.038	0.156			smars
AT5G46490	0.068			0.048	0.087	smars
AT1G23090	0.085	0	0.12	0.128	0.09	smars
AT1G28130	0.078	0.086	0.03	0.096	0.101	smars
AT4G39950	0.087	0.146	0.144	0.043	0.016	smars
AT2G14610	0.093	0	0.314	0.061	0	smars
AT1G62570	0.08	0.101	0.071	0.032	0.118	smars
AT5G16230	0.091		0.031	0.152		smars
AT4G02250	0	0.001			0	smars
AT3G49190	0.098		0.084	0.112		smars
AT5G33370	0.086	0.009	0.099	0.124	0.113	smars
AT5G09800	0.087	0.002	0.094	0.206	0.046	smars
AT5G20960	0.093	0.09	0.227	0.044	0.01	smars
AT5G44030	0.087	0.105	0.034	0.12	0.09	smars
AT5G44350	0.094	0.21	0.07	0.028	0.07	smars
AT4G01450	0.089	0.002	0.046	0.098	0.211	smars
AT4G33790	0.092	0.186	0.032	0.074	0.077	smars
AT1G54820	0.08			0.142	0.018	smars
AT5G01240	0.085	0.026	0.039	0.183	0.093	smars
AT4G08770	0.092	0.002	0.074	0.012	0.28	smars
AT1G55450	0.087	0.117	0.004	0.114	0.114	smars
AT3G23430	0.093	0.001	0.08	0.01	0.282	smars
AT1G30080	0.088	0.059	0.002	0.054	0.236	smars
AT4G36610	0.097	0.003	0.284	0.091	0.008	smars
AT4G18010	0.099	0.217	0.076	0.076	0.028	smars
AT3G10340	0.092	0.154	0.032	0.01	0.17	smars
AT3G17230	0.107		0.208		0.006	smars
AT1G70670	0.095	0.059	0.127	0.161	0.033	smars
AT4G24140	0.088	0.008	0.031	0.172	0.141	smars
AT3G49210	0.096	0.097	0.133	0.065	0.09	smars
AT3G25810	0.105		0.197		0.014	smars
AT4G19530	0.099	0.005	0.231	0.113	0.049	smars
AT1G05650	0.116		0.229	0.003		smars
AT4G37430	0.1	0.004	0.312	0.078	0.004	smars
AT5G19530	0.092	0.123	0	0.106	0.138	smars
AT1G26700	0.112	0.154	0.071			smars
AT5G01370	0.099	0.181	0.061	0.085	0.071	smars
AT5G07410	0.001			0	0.002	smars
AT1G35910	0.091	0	0.001	0.214	0.151	smars
AT3G26140	0.105	0	0.391	0.03	0	smars
AT2G27500	0.098	0.038	0.095	0.086	0.173	smars
AT2G14560	0.105	0	0.2	0.107	0.113	smars
AT1G74020	0.102	0.011	0.192	0.049	0.154	smars
AT4G13420	0.12	0.002	0.238			smars
AT2G03850	0.107	0.002	0.104	0	0.322	smars
AT3G60140	0.102	0.001	0.355	0.04	0.013	smars
AT1G52560	0.104	0	0.072	0.138	0.205	smars
AT4G21910	0.1	0.031	0.091	0.175	0.105	smars
AT3G03540	0.09			0.074	0.105	smars
AT3G25760	0.111	0.001	0.174	0.018	0.25	smars
AT2G03360	0.13	0	0.261			smars
AT5G57350	0.108	0	0.035	0.157	0.239	smars
AT5G60900	0.109	0.086	0.308	0.014	0.029	smars
AT5G11920	0.109	0	0.412	0.024	0.001	smars
AT1G70370	0.107	0.108	0.049	0.154	0.115	smars
AT1G67070	0.102	0.001	0.051	0.292	0.065	smars
AT1G71691	0.116	0	0.301	0.162	0.002	smars
AT4G25340	0.108	0.022	0.146	0.206	0.06	smars
AT1G52040	0.113	0.083	0.204	0.113	0.053	smars
AT3G22400	0.12	0.238	0.107	0.066	0.071	smars
AT1G63950	0.105	0			0.21	smars
AT1G01570	0.112	0.031	0.332	0.031	0.053	smars
AT3G21690	0.122	0.224	0.121	0.084	0.059	smars
AT1G54570	0.114	0.031	0.145	0.154	0.126	smars
AT5G17420	0.118	0.186	0.074	0.098	0.113	smars
AT5G42250	0.116	0.07	0.146	0.145	0.104	smars
AT1G78440	0.112	0.015	0.156	0.26	0.019	smars
AT4G22770	0.127	0.253	0.13	0.072	0.053	smars
AT4G05030	0.133	0.011	0.255			smars
AT1G73630	0.118	0.119	0.109	0.156	0.088	smars
AT1G72970	0.128	0.22	0.176	0.113	0.004	smars
AT1G22430	0.119	0.103	0.142	0.197	0.034	smars
AT5G03380	0.12	0.038	0.187	0.161	0.095	smars
AT2G26440	0.138	0.365	0.02	0.065	0.101	smars
AT2G38370	0.123	0.086	0.203	0.129	0.072	smars
AT4G12920	0.142	0	0.285			smars
AT5G64900	0.122	0.058	0.089	0.038	0.301	smars
AT5G25610	0.113	0.089	0.002	0.198	0.162	smars
AT5G14740	0.127	0.063	0.243	0.2	0	smars
AT4G15530	0.125	0.141	0.144	0.021	0.194	smars
AT3G25560	0.124	0.129	0.097	0.03	0.239	smars
AT1G22400	0.116	0.008	0.031	0.212	0.211	smars
AT4G30610	0.122	0.002	0.092	0.183	0.211	smars
AT4G24010	0.128	0.001	0.214	0.028	0.27	smars
AT2G42540	0.125	0.099	0.297	0.044	0.061	smars
AT2G27080	0.126	0.022	0.238	0.069	0.175	smars
AT2G47560	0.146	0.337	0.109	0.061	0.078	smars
AT5G46115	0.114			0.121	0.107	smars
AT1G05280	0.144		0.277	0.011		smars
AT1G55260	0.135	0.222	0.076	0.129	0.113	smars
AT4G08670	0.148		0.294	0.001		smars
AT5G49630	0.139	0.26	0.124	0.009	0.165	smars
AT1G62660	0.133	0.02	0.195	0.095	0.223	smars
AT5G55010	0.135		0.101		0.169	smars
AT2G13810	0.151		0.303		0	smars
AT3G32900	0.142		0.092	0.191		smars
AT1G29050	0.16	0.366	0.224	0.04	0.013	smars
AT5G42830	0.135	0	0.365	0.164	0.012	smars
AT2G33270	0.154		0.308		0	smars
AT4G13250	0.13	0.054	0.053	0.201	0.21	smars
AT2G25450	0.134	0.099	0.107	0.178	0.152	smars
AT1G75920	0.151		0.299	0.003		smars
AT3G55470	0.136	0.037	0.032	0.142	0.331	smars
AT1G47670	0.144	0.213	0.143	0.124	0.096	smars
AT4G09500	0.137	0.008	0.122	0.168	0.251	smars
AT1G65060	0.138	0.009	0.258	0.1	0.185	smars
AT1G05300	0.14	0.106	0.235	0.129	0.091	smars
AT1G50610	0.155		0.309		0	smars
AT1G70210	0.141	0.128	0.179	0.091	0.167	smars
AT4G22570	0.139	0.004	0.024	0.163	0.365	smars
AT5G22630	0.143	0.042	0.167	0.046	0.315	smars
AT2G32990	0.14	0.096	0.322	0.118	0.023	smars
AT2G41730	0.141	0.003	0.371	0.192	0	smars
AT4G02940	0.146	0.246	0.071	0.135	0.131	smars
AT1G31320	0.157		0.266	0.048		smars
AT5G24540	0.14		0.051		0.23	smars
AT3G23050	0.143	0.142	0.148	0.204	0.079	smars
AT4G39480	0.139	0.026	0.369	0.08	0.082	smars
AT4G25090	0.158		0.314	0.002		smars
AT3G52430	0.144	0	0.18	0.197	0.2	smars
AT4G15630	0.134	0.058	0.059	0.267	0.15	smars
AT3G14560	0.145	0.079	0.206	0.152	0.142	smars
AT3G22930	0.145	0.107	0.278	0.047	0.149	smars
AT5G24530	0.145	0.06	0.286	0.021	0.212	smars
AT2G28680	0.147	0.014	0.278	0.007	0.288	smars
AT4G10450	0.147	0.1	0.238	0.197	0.052	smars
AT5G53030	0.133			0.088	0.177	smars
AT1G62560	0.138	0.018	0.482	0.035	0.018	smars
AT5G17450	0.132			0.121	0.142	smars
AT1G32100	0.148	0.057	0.089	0.151	0.295	smars
AT2G36950	0.141	0.068	0.076	0.235	0.182	smars
AT1G12200	0.147	0	0.365	0.1	0.123	smars
AT2G41290	0.141	0.021	0.115	0.345	0.085	smars
AT4G37770	0.149	0	0.248	0.273	0.076	smars
AT1G19630	0.168		0.257	0.079		smars
AT3G29970	0.009		0.003	0.015		smars
AT5G26220	0.149	0.001	0.347	0.159	0.091	smars
AT5G46300	0.157		0.197		0.117	smars
AT1G32540	0.154	0.139	0.122	0.139	0.216	smars
AT4G22010	0.15	0.018	0.316	0.17	0.095	smars
AT2G18370	0.145	0.007	0.472	0.073	0.03	smars
AT5G05600	0.159	0.225	0.031	0.068	0.31	smars
AT2G21790	0.151	0.058	0.284	0.204	0.059	smars
AT2G34700	0.169		0.285	0.054		smars
AT5G57050	0.155	0.161	0.358	0.065	0.038	smars
AT4G23410	0.163	0.028	0.175	0.071	0.377	smars
AT4G08160	0.167	0.276	0.108	0.093	0.19	smars
AT3G10460	0.169		0.339		0	smars
AT2G23910	0.151	0.027	0.402	0.089	0.085	smars
AT4G02290	0.167	0.271	0.093	0.051	0.255	smars
AT4G35600	0.186	0.409	0.082	0.159	0.093	smars
AT4G02380	0.164	0.235	0.32	0.034	0.068	smars
AT1G68750	0.164		0.322		0.007	smars
AT2G41640	0.156	0.101	0.383	0.087	0.054	smars
AT1G24100	0.167	0.218	0.152	0.114	0.182	smars
AT3G20460	0.153	0.035	0.116	0.29	0.171	smars
AT1G54120	0.163	0.021	0.233	0.152	0.245	smars
AT3G13662	0.176		0.298	0.053		smars
AT5G37890	0.168	0.192	0.211	0.149	0.121	smars
AT4G39840	0.161	0.127	0.195	0.261	0.061	smars
AT2G26690	0.161	0.006	0.246	0.209	0.185	smars
AT5G27350	0.18	0.311	0.288	0.105	0.017	smars
AT4G04930	0.176		0.351		0	smars
AT5G07030	0.166	0.236	0.097	0.242	0.089	smars
AT2G46660	0.176		0.147	0.205		smars
AT1G71695	0.153	0.086	0.03	0.367	0.127	smars
AT3G03870	0.172	0.144	0.23	0.005	0.308	smars
AT1G23120	0.17	0.132	0.252	0.013	0.285	smars
AT3G28220	0.172	0.159	0.136	0.149	0.243	smars
AT1G31690	0.181		0.312	0.05		smars
AT1G14700	0.17	0.159	0.109	0.18	0.231	smars
AT2G38120	0.179	0.267	0.138	0.153	0.157	smars
AT3G45780	0.163	0.004	0.125	0.323	0.198	smars
AT2G05760	0.168	0.072	0.2	0.195	0.207	smars
AT5G10180	0.174	0.193	0.267	0.094	0.143	smars
AT2G38750	0.177	0.107	0.168	0.07	0.364	smars
AT4G24670	0.172	0.104	0.239	0.135	0.21	smars
AT2G05650	0.185	0	0.371			smars
AT5G26340	0.165	0.003	0.497	0.153	0.006	smars
AT5G63800	0.222	0.509	0.152	0.114	0.111	smars
AT4G30530	0.175	0.178	0.234	0.208	0.08	smars
AT5G36220	0.176	0.18	0.285	0.018	0.222	smars
AT1G68040	0.181		0.351	0.012		smars
AT2G37220	0.169	0.078	0.295	0.218	0.085	smars
AT5G23750	0.189	0.31	0.301	0.065	0.08	smars
AT5G38210	0.186	0.307	0.346	0.018	0.072	smars
AT3G62680	0.021		0.042	0		smars
AT5G64690	0.179		0.352		0.006	smars
AT2G30670	0.185		0.344	0.026		smars
AT4G18430	0.177	0.006	0.35	0.01	0.342	smars
AT1G04220	0.177	0.088	0.307	0.145	0.169	smars
AT3G48490	0.182	0.054	0.239	0.137	0.297	smars
AT1G03220	0.189	0.229	0.223	0.096	0.207	smars
AT4G21500	0.183		0.07		0.295	smars
AT3G21240	0.18	0.057	0.329	0.063	0.27	smars
AT5G49360	0.174	0.01	0.388	0.189	0.107	smars
AT3G16340	0.201	0.325	0.111	0.042	0.328	smars
AT1G72150	0.204	0.362	0.117	0.145	0.192	smars
AT3G45290	0.193	0.173	0.199	0.025	0.375	smars
AT3G02140	0.184	0.09	0.303	0.062	0.281	smars
AT3G15300	0.172	0.058	0.475	0.017	0.137	smars
AT3G26210	0.176	0.132	0.552	0.016	0.004	smars
AT5G04820	0.18	0.089	0.345	0.155	0.13	smars
AT2G04480	0.2		0.28	0.119		smars
AT4G22780	0.179	0.017	0.252	0.253	0.195	smars
AT5G01200	0.212	0	0.244	0.039	0.566	smars
AT3G04010	0.172	0.032	0.539	0.005	0.113	smars
AT4G18910	0.18	0.017	0.157	0.313	0.231	smars
AT3G29370	0.229	0.474	0.242	0.082	0.117	smars
AT1G53430	0.19	0.3	0.051	0.324	0.084	smars
AT3G06210	0.18	0.034	0.193	0.389	0.103	smars
AT4G33220	0.189	0.201	0.031	0.186	0.339	smars
AT1G23200	0.178	0.018	0.468	0.031	0.194	smars
AT5G48900	0.189	0.029	0.328	0.148	0.252	smars
AT2G36100	0.024		0.049	0		smars
AT5G48850	0.185	0	0.472	0.007	0.261	smars
AT5G23870	0.189	0.222	0.07	0.421	0.042	smars
AT4G36380	0.188	0.098	0.354	0.126	0.175	smars
AT3G26610	0.02		0.039	0.002		smars
AT5G03640	0.192		0.368		0.016	smars
AT2G36380	0.192	0.079	0.353	0.025	0.31	smars
AT5G65660	0.182	0.031	0.502	0.098	0.098	smars
AT3G16690	0.202		0.366	0.037		smars
AT1G12110	0.197	0.128	0.255	0.168	0.239	smars
AT3G19850	0.196	0.066	0.299	0.146	0.274	smars
AT5G18460	0.197	0.022	0.194	0.226	0.347	smars
AT5G07240	0.192	0.085	0.119	0.304	0.262	smars
AT5G22740	0.193	0.084	0.139	0.295	0.254	smars
AT5G45920	0.202	0.04	0.32	0.088	0.359	smars
AT5G46080	0.189	0.053	0.536	0.115	0.052	smars
AT5G02440	0.218	0.371	0.087	0.234	0.181	smars
AT2G43670	0.212		0.345	0.079		smars
AT1G31040	0.192	0	0.54	0.114	0.114	smars
AT3G22240	0.22	0.024	0.118	0.2	0.538	smars
AT4G24000	0.201	0.206	0.406	0.03	0.164	smars
AT1G32190	0.196	0.126	0.592	0.041	0.026	smars
AT2G41480	0.196	0.002	0.514	0.002	0.268	smars
AT1G71710	0.195	0.059	0.323	0.304	0.094	smars
AT5G24600	0.213		0.205		0.22	smars
AT4G02075	0.206	0.125	0.35	0.088	0.26	smars
AT2G17000	0.205		0.409		0.002	smars
AT4G40070	0.2	0.094	0.423	0.057	0.226	smars
AT5G24150	0.197	0.012	0.461	0.114	0.202	smars
AT5G25020	0.201	0.011	0.337	0.224	0.233	smars
AT2G44260	0.197			0.12	0.274	smars
AT5G38120	0.199	0.013	0.452	0.164	0.167	smars
AT1G17620	0.237	0.183	0.133	0.074	0.558	smars
AT1G08920	0.228	0.274	0.164	0.094	0.379	smars
AT4G10770	0.205	0.097	0.308	0.217	0.198	smars
AT5G42100	0.214	0.21	0.198	0.249	0.199	smars
AT1G74740	0.213	0.122	0.376	0.106	0.248	smars
AT3G56240	0.212	0.211	0.068	0.314	0.254	smars
AT3G16240	0.207	0.119	0.062	0.448	0.197	smars
AT1G28110	0.251	0.457	0.123	0.205	0.22	smars
AT2G47340	0.026		0.051		0	smars
AT3G28050	0.225	0.283	0.136	0.221	0.258	smars
AT3G20820	0.211	0.062	0.374	0.17	0.24	smars
AT5G23380	0.237	0.028	0.172	0.198	0.551	smars
AT2G29790	0.213		0.42		0.005	smars
AT1G62380	0.215	0.077	0.352	0.164	0.268	smars
AT4G16130	0.208	0.033	0.361	0.272	0.164	smars
AT3G49220	0.213	0.069	0.184	0.383	0.215	smars
AT5G52900	0.21	0.003	0.554	0.064	0.219	smars
AT1G78210	0.218	0.168	0.399	0.136	0.17	smars
AT5G65900	0.214	0.088	0.241	0.356	0.17	smars
AT4G02530	0.231	0.312	0.388	0.176	0.049	smars
AT5G27360	0.223	0.031	0.336	0.169	0.355	smars
AT1G52190	0.232	0.3	0.022	0.231	0.375	smars
AT1G73800	0.219	0.005	0.424	0.107	0.342	smars
AT5G05690	0.23	0.349	0.01	0.345	0.215	smars
AT1G42980	0.221		0.364		0.078	smars
AT1G70070	0.227	0.225	0.128	0.245	0.312	smars
AT2G19800	0.264	0.47	0.287	0.128	0.17	smars
AT1G71830	0.245	0.37	0.196	0.205	0.209	smars
AT2G40460	0.226	0.055	0.347	0.16	0.341	smars
AT4G02860	0.216	0.096	0.565	0.123	0.08	smars
AT5G23660	0.221	0.014	0.46	0.054	0.357	smars
AT3G52840	0.215	0.101	0.405	0.285	0.068	smars
AT3G15820	0.238	0.18	0.185	0.204	0.382	smars
AT5G06690	0.214	0.054	0.471	0.249	0.083	smars
AT4G16770	0.22	0.126	0.444	0.165	0.145	smars
AT1G44350	0.253	0.352	0.1	0.184	0.378	smars
AT1G43790	0.247	0.243	0.248	0.095	0.402	smars
AT5G44670	0.241	0.152	0.246	0.16	0.406	smars
AT4G11080	0.221	0.089	0.582	0.15	0.063	smars
AT4G16920	0.212			0.207	0.217	smars
AT5G11610	0.239		0.372	0.106		smars
AT5G27450	0.241	0.23	0.292	0.141	0.301	smars
AT2G30810	0.241		0.244		0.237	smars
AT3G43270	0.222	0.123	0.41	0.279	0.075	smars
AT3G28980	0.026	0	0.102	0.001	0	smars
AT3G43800	0.247	0.233	0.273	0.111	0.373	smars
AT5G11970	0.237	0.004	0.357	0.185	0.402	smars
AT4G14270	0.227	0	0.339	0.409	0.162	smars
AT5G56750	0.233	0.117	0.313	0.497	0.007	smars
AT5G38530	0.221	0.023	0.387	0.36	0.114	smars
AT1G04250	0.232	0.041	0.448	0.071	0.367	smars
AT3G59010	0.228	0.196	0.532	0.02	0.163	smars
AT1G67050	0.237	0.23	0.296	0.26	0.162	smars
AT2G04030	0.24	0.195	0.231	0.247	0.286	smars
AT5G49890	0.234	0.04	0.436	0.106	0.353	smars
AT5G52030	0.244	0.15	0.206	0.225	0.397	smars
AT1G02860	0.232	0.044	0.649	0.122	0.114	smars
AT5G36170	0.238	0.232	0.261	0.323	0.137	smars
AT5G64790	0.237		0.474		0	smars
AT2G14880	0.255	0.328	0.213	0.227	0.254	smars
[truncated: 20,173 more rows]
